# Supplementary material for: Correlations between RNA and protein expression profiles in 23 human cell lines
Source: BMC Genomics. 2009 Aug 7;10:365. doi: 10.1186/1471-2164-10-365 (PMC2728742; doi:10.1186/1471-2164-10-365)
Supplement: Additional file 1 — Cell line summary. Description of the cell lines used in the experiments. [file 1471-2164-10-365-S1.xls]

## Sheet: Sheet1
Cell line	Description
A-431	Epidermoid carcinoma
A-549	Lung carcinoma
AN3-CA	Metastatic endometrial adenocarcinoma
BEWO	Metastatic carcinoma
CACO-2	Colon adenocarcinoma
EFO-21	Metastatic ovarian serous cystadenocarcinoma cell line
HDLM-2	Hodgkin lymphoma cell line
HEL	Erythroleukemia
HeLa	Cervical epithelial adenocarcinoma
HMC-1	Mastcell leukemia
Hth-83	Anaplastic thyroid carcinoma
K-562	Chronic myeloid leukemia (CML)
PC-3	Metastatic prostate adenocarcinoma
RH-30	Metastatic rhabdomyosarcoma
RPMI-8226	Multiple myeloma cell line
RT-4	Urinary bladder transitional cell carcinoma
SCLC-21H	Small cell lung carcinoma cell line
SH-SY5Y	Metastatic neuroblastoma
SK-MEL-30	Metastatic malignant melanoma
THP-1	Acute monocytic leukemia (AML)
U-251MG	Glioblastoma
U-266/84	Multiple myeloma
WM-115	Malignant melanoma cell line
