# Supplementary material for: Correlations between RNA and protein expression profiles in 23 human cell lines
Source: BMC Genomics. 2009 Aug 7;10:365. doi: 10.1186/1471-2164-10-365 (PMC2728742; doi:10.1186/1471-2164-10-365)
Supplement: Additional file 4 — Summary of correlation coefficients. Details of the 169 Ensembl gene IDs for which strong correlations were found in comparisons of data obtained from all three platforms, and the correlation coefficients obtained. [file 1471-2164-10-365-S4.xls]

## Sheet: tabell.169.genes.korr.txt
Ensembl ID	Antibody ID	Gene Symbol	Gene Description	CDNA-TMAX	Oligo-TMAX	Oligo-cDNA
ENSG00000147649	HPA010932	MTDH	Protein LYRIC (Lysine-rich CEACAM1 co-isolated protein) (3D3/lyric) (Metastasis adhesion protein) (Metadherin) (Astrocyte elevated gene-1 protein) (AEG-1).	0.589921	0.643281	0.831028
ENSG00000154277	HPA005993	UCHL1	Hypothetical protein UCHL1.	0.806976	0.84675	0.761858
ENSG00000163435	HPA003316	ELF3	ETS-related transcription factor Elf-3 (E74-like factor 3) (Epithelium-specific Ets transcription factor 1) (ESE-1) (Epithelium- restricted Ets protein ESX) (Epithelial-restricted with serine box).	0.518378	0.497524	0.838933
ENSG00000171862	CAB004076	PTENP1	Phosphatidylinositol-3,4,5-trisphosphate 3-phosphatase and dual- specificity protein phosphatase PTEN (EC 3.1.3.67) (EC 3.1.3.16) (EC 3.1.3.48) (Phosphatase and tensin homolog) (Mutated in multiple advanced cancers 1).	0.633037	0.83185	0.548419
ENSG00000173230	HPA011008	GOLGB1	Golgin subfamily B member 1 (Giantin) (Macrogolgin) (372 kDa Golgi complex-associated protein) (GCP372).	0.455534	0.653162	0.720356
ENSG00000002330	CAB004205	BAD	BAD protein (BCL2-antagonist of cell death).	0.509881	0.574111	0.550395
ENSG00000076662	CAB002498	ICAM3	Intercellular adhesion molecule 3.	0.551884	0.608815	0.828063
ENSG00000081853	HPA008755	PCDHGC5	Protocadherin gamma A12 precursor (PCDH-gamma-A12) (Cadherin-21) (Fibroblast cadherin 3).	0.731225	0.748024	0.751976
ENSG00000105810	CAB004363	CDK6	Cyclin-dependent kinase 6.	0.652174	0.647233	0.934783
ENSG00000115414	CAB000126	FN1	FN1 protein (Fragment).	0.835161	0.859906	0.790514
ENSG00000148180	CAB016728	GSN	Gelsolin (Amyloidosis, Finnish type).	0.627983	0.647919	0.902174
ENSG00000075651	CAB004527	PLD1	Phospholipase D1 (EC 3.1.4.4) (PLD 1) (Choline phosphatase 1) (Phosphatidylcholine-hydrolyzing phospholipase D1) (hPLD1).	0.683794	0.825099	0.857708
ENSG00000105355	HPA006427	M6PRBP1	Mannose-6-phosphate receptor-binding protein 1 (Cargo selection protein TIP47) (47 kDa mannose 6-phosphate receptor-binding protein) (47 kDa MPR-binding protein) (Placental protein 17) (PP17).	0.757905	0.729249	0.890316
ENSG00000113356	CAB010109	POLR3G	DNA-directed RNA polymerase III subunit RPC7 (RNA polymerase III subunit C7) (DNA-directed RNA polymerase III subunit G) (DNA-directed RNA polymerase III 32 kDa polypeptide) (RPC32).	0.695652	0.624506	0.825099
ENSG00000135052	CAB015341	GOLM1	Golgi phosphoprotein 2 (Golgi membrane protein GP73).	0.575099	0.630435	0.923913
ENSG00000137203	CAB000326	TFAP2A	Transcription factor AP-2 alpha (Activating enhancer binding protein 2 alpha).	0.86245	0.871869	0.823123
ENSG00000149269	HPA003565	PAK1	Serine/threonine-protein kinase PAK 1 (EC 2.7.11.1) (p21-activated kinase 1) (PAK-1) (p65-PAK) (Alpha-PAK).	0.55336	0.552372	0.806324
ENSG00000100345	HPA001644	MYH9	Non-muscle myosin heavy polypeptide 9.	0.567194	0.571146	0.892292
ENSG00000108679	CAB002158	LGALS3BP	Galectin-3-binding protein precursor (Lectin galactoside-binding soluble 3-binding protein) (Mac-2-binding protein) (Mac-2 BP) (MAC2BP) (Tumor-associated antigen 90K).	0.512136	0.510155	0.911067
ENSG00000110841	HPA001924	PPFIBP1	Liprin-beta-1 (Protein tyrosine phosphatase receptor type f polypeptide-interacting protein-binding protein 1) (PTPRF-interacting protein-binding protein 1) (hSGT2).	0.913326	0.904906	0.962451
ENSG00000128595	HPA006018	CALU	CALU protein (Calumenin).	0.501976	0.498024	0.926877
ENSG00000146648	CAB000035	EGFR	Epidermal growth factor receptor precursor (EC 2.7.10.1) (Receptor tyrosine-protein kinase ErbB-1).	0.743267	0.794663	0.795455
ENSG00000153113	CAB009491	CAST	Calpastatin (Calpain inhibitor) (Sperm BS-17 component).	0.86166	0.860672	0.791502
ENSG00000029363	HPA006669	BCLAF1	BCL2-associated transcription factor 1.	0.488142	0.672925	0.474308
ENSG00000112655	HPA003222	PTK7	Transmembrane receptor PTK7-5.	0.585968	0.576087	0.891304
ENSG00000114861	CAB011501	FOXP1	12CC4.	0.786561	0.63834	0.87747
ENSG00000125844	HPA009026	RRBP1	Ribosome-binding protein 1 (Ribosome receptor protein) (180 kDa ribosome receptor homolog) (ES/130-related protein).	0.777668	0.815217	0.911067
ENSG00000125952	HPA003474	MAX	Protein max (Myc-associated factor X).	0.587945	0.566206	0.588933
ENSG00000140416	HPA000261	TPM1	TPM1_HUMAN Isoform 4 of P09493 - Homo sapiens (Human)	0.811446	0.869701	0.801383
ENSG00000101474	HPA012863	C20orf3	Adipocyte plasma membrane-associated protein (BSCv protein).	0.681818	0.6917	0.793478
ENSG00000104894	CAB002492	CD37	Leukocyte antigen CD37 (Tetraspanin-26) (Tspan-26).	0.771274	0.759762	0.534585
ENSG00000165025	HPA001384	SYK	Spleen tyrosine kinase.	0.627625	0.632073	0.773715
ENSG00000012963	HPA000861	C14orf130	Uncharacterized protein C14orf130.	0.58004	0.531621	0.793478
ENSG00000051523	CAB009492	CYBA	Cytochrome b-245 light chain (p22 phagocyte B-cytochrome) (Neutrophil cytochrome b 22 kDa polypeptide) (p22-phox) (p22phox) (Cytochrome b(558) alpha chain) (Cytochrome b558 subunit alpha) (Superoxide- generating NADPH oxidase light chain subunit).	0.692688	0.740119	0.931818
ENSG00000069424	CAB001975	KCNAB2	Potassium voltage-gated channel, shaker-related subfamily, beta member 2 (Fragment).	0.546084	0.579194	0.881423
ENSG00000079459	HPA008874	FDFT1	FDFT1 protein (Farnesyl-diphosphate farnesyltransferase 1).	0.75	0.495059	0.570158
ENSG00000115966	CAB003769	ATF2	Activating transcription factor 2.	0.613294	0.791203	0.729249
ENSG00000127948	CAB004372	POR	P450 (Cytochrome) oxidoreductase.	0.820158	0.810277	0.828063
ENSG00000134824	HPA006741	FADS2	Delta-6 fatty acid desaturase (CDNA FLJ90458 fis, clone NT2RP3001738, highly similar to Fatty acid desaturase 2) (Fatty acid desaturase 2).	0.794466	0.797431	0.898221
ENSG00000137845	CAB001709	ADAM10	ADAM 10 precursor (EC 3.4.24.81) (A disintegrin and metalloproteinase domain 10) (Mammalian disintegrin-metalloprotease) (Kuzbanian protein homolog) (CD156c antigen) (CDw156).	0.565217	0.491107	0.833992
ENSG00000148719	HPA010642	DNAJB12	DnaJ homolog subfamily B member 12.	0.614625	0.502964	0.881423
ENSG00000152291	HPA012609	TGOLN2	Trans-golgi network protein 2 variant (Fragment).	0.661067	0.470356	0.909091
ENSG00000026508	CAB000316	CD44	CD44 molecule (Indian blood group) (Fragment).	0.799407	0.738142	0.962451
ENSG00000067177	HPA001081	PHKA1	KPB1_HUMAN Isoform 2 of P46020 - Homo sapiens (Human)	0.761858	0.843874	0.931818
ENSG00000067606	CAB004533	PRKCZ	Protein kinase C zeta type (EC 2.7.11.13) (nPKC-zeta).	0.517787	0.716403	0.637352
ENSG00000082212	HPA008247	ME2	NAD-dependent malic enzyme, mitochondrial precursor (EC 1.1.1.38) (NAD-ME) (Malic enzyme 2).	0.523715	0.506917	0.924901
ENSG00000107679	HPA002043	PLEKHA1	Pleckstrin homology domain-containing family A member 1 (Tandem PH domain-containing protein 1) (TAPP-1).	0.715415	0.683794	0.902174
ENSG00000108984	CAB007744	MAP2K6	Dual specificity mitogen-activated protein kinase kinase 6 (EC 2.7.12.2) (MAP kinase kinase 6) (MAPKK 6) (MAPK/ERK kinase 6) (SAPKK3).	0.586957	0.714427	0.637352
ENSG00000131773	HPA000275	KHDRBS3	KH domain-containing, RNA-binding, signal transduction-associated protein 3 (Sam68-like mammalian protein 2) (SLM-2) (Sam68-like phosphotyrosine protein) (RNA-binding protein T-Star).	0.692688	0.701581	0.885375
ENSG00000134318	HPA007459	ROCK2	Hypothetical protein ROCK2 (Fragment).	0.629447	0.721344	0.741107
ENSG00000171608	CAB015420	PIK3CD	Phosphoinositide-3-kinase, catalytic, delta polypeptide (Phosphoinositide-3-kinase B).	0.472449	0.617742	0.636364
ENSG00000075340	CAB009796	ADD2	Beta-adducin (Erythrocyte adducin subunit beta).	0.664524	0.80445	0.873518
ENSG00000086712	HPA000297	CXorf15	Chromosome X open reading frame 15 (Gamma-taxilin).	0.572134	0.583004	0.867589
ENSG00000132507	CAB005042	EIF5AP1	IF5A1_HUMAN Isoform 2 of P63241 - Homo sapiens (Human)	0.672925	0.461462	0.825099
ENSG00000171223	CAB004464	JUNB	Jun B proto-oncogene.	0.742829	0.558853	0.709486
ENSG00000057704	HPA014272	TMCC3	Transmembrane and coiled-coil domains protein 3.	0.55355	0.522879	0.750988
ENSG00000072110	CAB004303	ACTN1	Actinin alpha 1 isoform b.	0.816901	0.824809	0.918972
ENSG00000126777	HPA003178	KTN1	KTN1_HUMAN Isoform 2 of Q86UP2 - Homo sapiens (Human)	0.752964	0.818182	0.637352
ENSG00000079819	HPA005730	EPB41L2	Erythrocyte membrane protein band 4.1-like 2.	0.907115	0.914032	0.938735
ENSG00000140575	HPA014055	IQGAP1	Ras GTPase-activating-like protein IQGAP1 (p195).	0.75	0.573123	0.823123
ENSG00000157456	CAB009575	CCNB2	G2/mitotic-specific cyclin-B2.	0.5583	0.532609	0.80336
ENSG00000166886	CAB004510	NAB2	NGFI-A-binding protein 2 (EGR-1-binding protein 2) (Melanoma- associated delayed early response protein) (Protein MADER).	0.756972	0.726408	0.528656
ENSG00000175793	HPA011105	SFN	14-3-3 protein sigma (Stratifin) (Epithelial cell marker protein 1).	0.55895	0.565345	0.883399
ENSG00000086730	HPA003462	LAT2	Linker for activation of T-cells family member 2 (Non-T-cell activation linker) (Linker for activation of B-cells) (Membrane- associated adapter molecule) (Williams-Beuren syndrome chromosome region 15 protein).	0.651448	0.591864	0.684783
ENSG00000104763	HPA005468	ASAH1	Acid ceramidase precursor (EC 3.5.1.23) (Acylsphingosine deacylase) (N-acylsphingosine amidohydrolase) (AC) (Putative 32 kDa heart protein) (PHP32) [Contains: Acid ceramidase subunit alpha; Acid ceramidase subunit beta].	0.73419	0.66502	0.829051
ENSG00000106976	CAB005920	DNM1	Dynamin 1.	0.616601	0.578063	0.809289
ENSG00000159216	HPA004176	RUNX1	RUNX1_HUMAN Isoform AML-1E of Q01196 - Homo sapiens (Human)	0.670949	0.911067	0.838933
ENSG00000168610	HPA001671	STAT3	Signal transducer and activator of transcription 3 (Acute-phase response factor).	0.671937	0.629447	0.950593
ENSG00000181019	HPA007308	NQO1	NAD(P)H dehydrogenase [quinone] 1 (EC 1.6.5.2) (Quinone reductase 1) (NAD(P)H:quinone oxidoreductase 1) (QR1) (DT-diaphorase) (DTD) (Azoreductase) (Phylloquinone reductase) (Menadione reductase).	0.662539	0.705412	0.947628
ENSG00000150593	HPA001032	PDCD4	Programmed cell death protein 4 (Nuclear antigen H731-like) (Neoplastic transformation inhibitor protein) (Protein 197/15a).	0.636364	0.619565	0.764822
ENSG00000150938	HPA000556	CRIM1	Cysteine-rich motor neuron 1 protein precursor (CRIM-1) (Cysteine-rich repeat-containing protein S52).	0.69289	0.784997	0.843874
ENSG00000100528	HPA002544	CNIH	Cornichon homolog (TGAM77).	0.492095	0.523715	0.843874
ENSG00000119537	CAB003673	FVT1	3-ketodihydrosphingosine reductase precursor (EC 1.1.1.102) (3- dehydrosphinganine reductase) (KDS reductase) (Follicular variant translocation protein 1) (FVT-1).	0.51087	0.544466	0.678854
ENSG00000074695	HPA002320	LMAN1	ERGIC-53 protein precursor (ER-Golgi intermediate compartment 53 kDa protein) (Lectin, mannose-binding 1) (Gp58) (Intracellular mannose- specific lectin MR60).	0.525692	0.455534	0.750988
ENSG00000085063	CAB001448	CD59	CD59 protein.	0.700251	0.823854	0.80336
ENSG00000106299	HPA005750	WASL	Neural Wiskott-Aldrich syndrome protein (N-WASP).	0.759881	0.634387	0.865613
ENSG00000106366	CAB002516	SERPINE1	Plasminogen activator inhibitor 1 precursor (PAI-1) (Endothelial plasminogen activator inhibitor) (PAI).	0.470138	0.641222	0.740119
ENSG00000139083	HPA000264	ETV6	Transcription factor ETV6 (ETS-related protein Tel1) (Tel) (ETS translocation variant 6).	0.581028	0.677866	0.825099
ENSG00000148908	CAB004559	RGS10	Regulator of G-protein signalling 10.	0.684783	0.647233	0.943676
ENSG00000087586	CAB001454	AURKA	Aurora kinase A (Fragment).	0.742772	0.638003	0.694664
ENSG00000122786	CAB000006	CALD1	Caldesmon (Fragment).	0.835968	0.891304	0.900198
ENSG00000170854	HPA007603	MINA	Mina53 (Fragment).	0.604743	0.58498	0.890316
ENSG00000075711	CAB016307	DLG1	DLG1_HUMAN Isoform 2 of Q12959 - Homo sapiens (Human)	0.523351	0.554485	0.895257
ENSG00000141905	CAB004300	NFIC	NFIC protein.	0.745738	0.680998	0.913043
ENSG00000104687	CAB008632	GSR	Glutathione reductase, mitochondrial precursor (EC 1.8.1.7) (GR) (GRase).	0.8083	0.751976	0.801383
ENSG00000149554	CAB002049	CHEK1	CHEK1 (Fragment).	0.467439	0.545064	0.65415
ENSG00000159186	CAB016209	ATP5O	ATP synthase O subunit, mitochondrial precursor (EC 3.6.3.14) (Oligomycin sensitivity conferral protein) (OSCP).	0.490119	0.58498	0.591897
ENSG00000106415	HPA001674	GLCCI1	Glucocorticoid induced transcript 1.	0.500988	0.743083	0.70751
ENSG00000135047	CAB000459	CTSL1	Cathepsin L precursor (EC 3.4.22.15) (Major excreted protein) (MEP) [Contains: Cathepsin L heavy chain; Cathepsin L light chain].	0.533368	0.700925	0.710474
ENSG00000134970	HPA008960	TMED7	Transmembrane emp24 domain-containing protein 7 precursor.	0.455534	0.508893	0.667984
ENSG00000147507	HPA001231	LYN	Tyrosine-protein kinase Lyn (EC 2.7.10.2).	0.871542	0.896245	0.959486
ENSG00000166833	HPA011755	NAV2	NAV2_HUMAN Isoform 7 of Q8IVL1 - Homo sapiens (Human)	0.604743	0.535573	0.912055
ENSG00000081189	HPA005533	MEF2C	MEF2C_HUMAN Isoform 2 of Q06413 - Homo sapiens (Human)	0.811265	0.651186	0.903162
ENSG00000143641	HPA011222	GALNT2	Polypeptide N-acetylgalactosaminyltransferase 2 (EC 2.4.1.41) (Protein-UDP acetylgalactosaminyltransferase 2) (UDP- GalNAc:polypeptide N-acetylgalactosaminyltransferase 2) (Polypeptide GalNAc transferase 2) (GalNAc-T2) (pp-GaNTase 2) [Contains: Polypeptid	0.574111	0.621542	0.922925
ENSG00000153071	CAB009314	DAB2	Disabled homolog 2 (Differentially-expressed protein 2) (DOC-2).	0.560277	0.617589	0.874506
ENSG00000163565	HPA002134	IFI16	Gamma-interferon-inducible protein Ifi-16 (Interferon-inducible myeloid differentiation transcriptional activator) (IFI 16).	0.867821	0.795669	0.924901
ENSG00000166387	HPA001935	PPFIBP2	Liprin-beta-2 (Protein tyrosine phosphatase receptor type f polypeptide-interacting protein-binding protein 2) (PTPRF-interacting protein-binding protein 2).	0.51581	0.573123	0.849802
ENSG00000100823	HPA002564	APEX1	APEX nuclease (Multifunctional DNA repair enzyme) 1 (Full-length cDNA clone CS0DI036YP02 of Placenta of Homo sapiens) (human).	0.641304	0.690711	0.831028
ENSG00000155495	HPA004622	MAGEC1	Melanoma-associated antigen C1 (MAGE-C1 antigen) (Cancer-testis antigen CT7).	0.511858	0.461462	0.550395
ENSG00000178209	CAB003847	PLEC1	Plectin 1.	0.842105	0.84853	0.86166
ENSG00000111144	CAB015221	LTA4H	LTA4H protein.	0.675889	0.66502	0.831028
ENSG00000085117	CAB002508	CD82	CD82 antigen (Inducible membrane protein R2) (C33 antigen) (IA4) (Metastasis suppressor Kangai 1) (Suppressor of tumorigenicity-6) (Tetraspanin-27) (Tspan-27).	0.553223	0.626488	0.909091
ENSG00000124486	CAB011618	USP9X	USP9X_HUMAN Isoform Long of Q93008 - Homo sapiens (Human)	0.499012	0.471344	0.867589
ENSG00000163932	HPA001863	PRKCD	Protein kinase C, delta.	0.724308	0.814229	0.783597
ENSG00000111057	CAB000030	KRT18	Keratin, type I cytoskeletal 18 (Cytokeratin-18) (CK-18) (Keratin-18) (K18).	0.692688	0.789526	0.895257
ENSG00000115641	CAB008368	FHL2	FHL2 protein (Four and a half LIM domains 2).	0.862648	0.871542	0.969368
ENSG00000131981	CAB005191	LGALS3	LGALS3 protein.	0.724308	0.589921	0.66996
ENSG00000172216	CAB004213	CEBPB	CCAAT/enhancer-binding protein beta (C/EBP beta) (Nuclear factor NF- IL6) (Transcription factor 5).	0.726285	0.695652	0.743083
ENSG00000115159	HPA008012	GPD2	Hypothetical protein GPD2 (Fragment).	0.608696	0.771739	0.842885
ENSG00000147475	HPA002025	ERLIN2	Erlin-2 precursor (Endoplasmic reticulum lipid raft-associated protein 2) (Stomatin-prohibitin-flotillin-HflC/K domain-containing protein 2) (SPFH domain-containing protein 2).	0.874506	0.833992	0.879447
ENSG00000043462	CAB004574	LCP2	Lymphocyte cytosolic protein 2 (SH2 domain containing leukocyte protein of 76kDa).	0.729998	0.723935	0.701581
ENSG00000137486	CAB003763	ARRB1	Beta-arrestin-1 (Arrestin beta 1).	0.7162	0.727164	0.632411
ENSG00000147862	HPA003956	NFIB	NFIB_HUMAN Isoform 3 of O00712 - Homo sapiens (Human)	0.576087	0.683794	0.966403
ENSG00000086062	HPA010806	B4GALT1	Beta-1,4-galactosyltransferase 1 (EC 2.4.1.-) (Beta-1,4-GalTase 1) (Beta4Gal-T1) (b4Gal-T1) (UDP-galactose:beta-N-acetylglucosamine beta- 1,4-galactosyltransferase 1) (UDP-Gal:beta-GlcNAc beta-1,4- galactosyltransferase 1) [Includes: Lactose synthase A pr	0.820158	0.797431	0.851779
ENSG00000131069	HPA004141	ACSS2	Acyl-CoA synthetase short-chain family member 2.	0.585968	0.651186	0.694664
ENSG00000146232	HPA002692	NFKBIE	Nuclear factor of kappa light polypeptide gene enhancer in B-cells inhibitor, epsilon.	0.547431	0.633399	0.846838
ENSG00000149177	HPA006026	PTPRJ	PTPRJ, protein tyrosine phosphatase receptor J, eta (Fragment).	0.485178	0.5583	0.883399
ENSG00000055332	CAB003845	EIF2AK2	Interferon-induced, double-stranded RNA-activated protein kinase (EC 2.7.11.1) (Interferon-inducible RNA-dependent protein kinase) (Eukaryotic translation initiation factor 2-alpha kinase 2) (eIF-2A protein kinase 2) (Protein kinase RNA-activated) (PKR) (	0.572134	0.883399	0.72332
ENSG00000128641	HPA013607	MYO1B	Myosin-Ib (Myosin I alpha) (MMI-alpha) (MMIa) (MYH-1c).	0.859684	0.857708	0.934783
ENSG00000127022	CAB004738	CANX	CDNA FLJ26480 fis, clone KDN05071, highly similar to Calnexin.	0.649209	0.797431	0.710474
ENSG00000102050	HPA002859	PRAF2	PRA1 family protein 2.	0.757905	0.628458	0.722332
ENSG00000117676	HPA007981	RPS6KA1	Ribosomal protein S6 kinase alpha-1 (EC 2.7.11.1) (S6K-alpha 1) (90 kDa ribosomal protein S6 kinase 1) (p90-RSK 1) (Ribosomal S6 kinase 1) (RSK-1) (pp90RSK1) (p90S6K) (MAP kinase-activated protein kinase 1a) (MAPKAPK1A).	0.480237	0.780632	0.474308
ENSG00000121060	HPA005909	TRIM25	Tripartite motif-containing protein 25 (Zinc finger protein 147) (Estrogen-responsive finger protein) (Efp) (RING finger protein 147).	0.604743	0.710474	0.940711
ENSG00000125954	CAB009260	FNTB	Protein farnesyltransferase subunit beta (EC 2.5.1.58) (CAAX farnesyltransferase subunit beta) (RAS proteins prenyltransferase beta) (FTase-beta).	0.719368	0.520751	0.68083
ENSG00000137076	HPA004748	TLN1	Talin-1.	0.656126	0.636364	0.924901
ENSG00000145675	HPA001216	PIK3R1	Phosphatidylinositol 3-kinase regulatory subunit alpha (PI3-kinase p85-subunit alpha) (PtdIns-3-kinase p85-alpha) (PI3K).	0.469368	0.514822	0.878458
ENSG00000155660	CAB017368	PDIA4	Hypothetical protein ERP70.	0.705534	0.715415	0.733202
ENSG00000026025	HPA001762	VIM	CTCL tumor antigen HD-CL-06 (Vimentin variant).	0.841611	0.920682	0.870553
ENSG00000105971	CAB013488	CAV2	Caveolin-2 (Fragment).	0.889328	0.940711	0.863636
ENSG00000109062	CAB001962	SLC9A3R1	Ezrin-radixin-moesin-binding phosphoprotein 50 (EBP50) (Na(+)/H(+) exchange regulatory cofactor NHE-RF) (NHERF-1) (Regulatory cofactor of Na(+)/H(+) exchanger) (Sodium-hydrogen exchanger regulatory factor 1) (Solute carrier family 9 isoform 3 regulatory f	0.588933	0.720356	0.815217
ENSG00000109320	CAB004031	NFKB1	NFKB1_HUMAN Isoform 2 of P19838 - Homo sapiens (Human)	0.565851	0.667161	0.810277
ENSG00000112493	HPA007066	TAPBP	TPSN_HUMAN Isoform 2 of O15533 - Homo sapiens (Human)	0.620553	0.545455	0.541502
ENSG00000122862	HPA000759	SRGN	Serglycin precursor (Secretory granule proteoglycan core protein) (Platelet proteoglycan core protein) (P.PG) (Hematopoetic proteoglycan core protein).	0.662219	0.704225	0.897233
ENSG00000159873	HPA000826	CCDC117	Coiled-coil domain-containing protein 117.	0.482213	0.721344	0.782609
ENSG00000117592	HPA006983	PRDX6	Peroxiredoxin-6 (EC 1.11.1.15) (Antioxidant protein 2) (1-Cys peroxiredoxin) (1-Cys PRX) (Acidic calcium-independent phospholipase A2) (EC 3.1.1.-) (aiPLA2) (Non-selenium glutathione peroxidase) (EC 1.11.1.7) (NSGPx) (24 kDa protein) (Liver 2D page spot 4	0.650198	0.678854	0.833004
ENSG00000121152	HPA002647	NCAPH	Condensin complex subunit 2 (Non-SMC condensin I complex subunit H) (Barren homolog protein 1) (Chromosome-associated protein H) (hCAP-H) (XCAP-H homolog).	0.629447	0.625494	0.868577
ENSG00000117308	HPA007340	GALE	UDP galactose 4'-epimerase (EC 5.1.3.2).	0.757905	0.682806	0.63834
ENSG00000173801	CAB002139	JUP	Plakoglobin.	0.689447	0.735543	0.952569
ENSG00000180198	CAB015413	RCC1	Regulator of chromosome condensation 1.	0.498024	0.724308	0.694664
ENSG00000101384	CAB010343	JAG1	Jagged-1 precursor (Jagged1) (hJ1) (CD339 antigen).	0.590909	0.694664	0.878458
ENSG00000118762	HPA015794	PKD2	Polycystin-2 (Polycystic kidney disease 2 protein homolog) (Autosomal dominant polycystic kidney disease type II protein) (Polycystwin) (R48321).	0.518109	0.498003	0.852767
ENSG00000104267	CAB010102	CA2	Carbonic anhydrase 2 (EC 4.2.1.1) (Carbonic anhydrase II) (Carbonate dehydratase II) (CA-II) (Carbonic anhydrase C).	0.707727	0.536776	0.527668
ENSG00000128283	HPA006379	CDC42EP1	Cdc42 effector protein 1 (Binder of Rho GTPases 5) (Serum protein MSE55).	0.697432	0.54654	0.878458
ENSG00000128394	HPA001812	APOBEC3G	DNA dC->dU-editing enzyme APOBEC-3G (EC 3.5.4.-) (APOBEC-related cytidine deaminase) (ARCD) (APOBEC-related protein) (ARP-9) (CEM15) (CEM-15).	0.808006	0.525822	0.725296
ENSG00000096717	HPA006295	SIRT1	NAD-dependent deacetylase sirtuin-1 (EC 3.5.1.-) (hSIRT1) (hSIR2) (SIR2-like protein 1).	0.646245	0.736166	0.818182
ENSG00000113580	CAB010435	NR3C1	Glucocorticoid receptor (GR).	0.814229	0.855731	0.910079
ENSG00000004478	CAB017441	FKBP4	FK506-binding protein 4 (EC 5.2.1.8) (Peptidyl-prolyl cis-trans isomerase) (PPIase) (Rotamase) (p59 protein) (HSP-binding immunophilin) (HBI) (FKBP52 protein) (52 kDa FK506-binding protein) (FKBP59).	0.464427	0.633399	0.6917
ENSG00000103855	CAB017826	CD276	CD276_HUMAN Isoform 3 of Q5ZPR3 - Homo sapiens (Human)	0.73419	0.804348	0.875494
ENSG00000059804	CAB002763	GTR3_HUMAN	Solute carrier family 2 (Facilitated glucose transporter), member 3 variant (Fragment).	0.799407	0.478261	0.612648
ENSG00000067369	CAB004083	TP53BP1	0	0.738142	0.657115	0.717391
ENSG00000140022	HPA003086	STON2	Stonin-2 (Stoned B).	0.48419	0.578063	0.876482
ENSG00000138760	HPA018014	SCARB2	Scavenger receptor class B, member 2.	0.923153	0.888559	0.964427
ENSG00000119139	HPA001813	TJP2	Tight junction protein 2 (Zona occludens 2).	0.806324	0.779644	0.6917
ENSG00000065833	HPA006493	ME1	NADP-dependent malic enzyme (EC 1.1.1.40) (NADP-ME) (Malic enzyme 1).	0.570431	0.597644	0.920949
ENSG00000070501	CAB011616	POLB	DNA polymerase beta (EC 2.7.7.7) (EC 4.2.99.-).	0.596838	0.610672	0.712451
ENSG00000104331	HPA009411	IMPAD1	Inositol monophosphatase 3 (EC 3.1.3.25) (IMPase 3) (IMP 3) (Inositol- 1(or 4)-monophosphatase 3) (Myo-inositol monophosphatase A3) (Inositol monophosphatase domain-containing protein 1).	0.485178	0.532609	0.833004
ENSG00000159131	HPA002119	GART	Phosphoribosylglycinamide formyltransferase, phosphoribosylglycinamide synthetase, phosphoribosylaminoimidazole synthetase (Phosphoribosylglycinamide formyltransferase, phosphoribosylglycinamide synthetase, phosphoribosylaminoimidazole synthetase, isoform	0.620553	0.679842	0.916008
ENSG00000105401	CAB004214	CDC37	CDC37 cell division cycle 37 homolog (S. cerevisiae).	0.583004	0.596838	0.706522
ENSG00000161960	CAB011689	SNORA67	CD68 antigen variant (Fragment).	0.486647	0.636004	0.890316
ENSG00000050820	CAB000443	BCAR1	CDNA FLJ90477 fis, clone NT2RP3002738, weakly similar to Homo sapiens enhancer of filamentation (HEF1) mRNA.	0.701581	0.675889	0.72332
ENSG00000103811	CAB000458	CTSH	Hypothetical protein DKFZp686B24257 (Fragment).	0.583004	0.539526	0.690711
ENSG00000115942	CAB003693	ORC2L	Hypothetical protein ORC2L.	0.565217	0.537549	0.571146
ENSG00000088325	HPA005487	TPX2	HCTP4.	0.677866	0.676877	0.88834
ENSG00000120899	CAB003850	PTK2B	Protein tyrosine kinase 2 beta (EC 2.7.10.2) (Focal adhesion kinase 2) (FADK 2) (Proline-rich tyrosine kinase 2) (Cell adhesion kinase beta) (CAK beta) (Calcium-dependent tyrosine kinase) (CADTK) (Related adhesion focal tyrosine kinase) (RAFTK).	0.79628	0.781129	0.874506
ENSG00000165092	HPA002123	ALDH1A1	Aldehyde dehydrogenase 1 family, member A1.	0.58509	0.494143	0.530632
ENSG00000167323	HPA011088	STIM1	Stromal interaction molecule 1.	0.479249	0.668972	0.662055
ENSG00000132109	CAB004566	TRIM21	52 kDa Ro protein (Sjoegren syndrome type A antigen) (SS-A) (Ro(SS-A)) (52 kDa ribonucleoprotein autoantigen Ro/SS-A) (Tripartite motif- containing protein 21) (RING finger protein 81).	0.501976	0.581028	0.731225
ENSG00000100591	CAB006244	AHSA1	Activator of 90 kDa heat shock protein ATPase homolog 1 (AHA1) (p38).	0.645257	0.602767	0.782609
ENSG00000158092	CAB005063	NCK1	Cytoplasmic protein NCK1 (NCK adaptor protein 1) (SH2/SH3 adaptor protein NCK-alpha).	0.614625	0.675889	0.90415
