# Supplementary material for: Correlations between RNA and protein expression profiles in 23 human cell lines
Source: BMC Genomics. 2009 Aug 7;10:365. doi: 10.1186/1471-2164-10-365 (PMC2728742; doi:10.1186/1471-2164-10-365)
Supplement: Additional file 5 — Summary of the biological processes ontology results. Table showing results from the Biological Process gene enrichment analysis. Each category (Gene ontology term), and the total number of members from the dataset within each category are listed. The expected number within each category, the numbers of members derived from the dataset, and the associated p values (both unadjusted and adjusted using a false discovery rate multiple adjustment method) are also presented. The category name column contains keywords for the respective categories. [file 1471-2164-10-365-S5.xls]

## Sheet: GO.tabell.BP.txt
GOTerm	totNoInCat	expectedNoInDE	noDEGenesInCat	p.value	p.adj	catName
GO:0006928	42	6.684	17	7.66986e-05	0.0432197	cell motility
GO:0051674	42	6.684	17	7.66986e-05	0.0432197	localization of cell
GO:0030099	11	1.751	6	0.00339842	0.439846	myeloid cell differentiation
GO:0002274	3	0.477	3	0.00395852	0.439846	myeloid leukocyte activation
GO:0045576	3	0.477	3	0.00395852	0.439846	mast cell activation
GO:0050853	3	0.477	3	0.00395852	0.439846	B cell receptor signaling pathway
GO:0007010	59	9.389	17	0.00688038	0.439846	cytoskeleton organization and biogenesis
GO:0007015	6	0.955	4	0.00712193	0.439846	actin filament organization
GO:0051130	6	0.955	4	0.00712193	0.439846	positive regulation of cellular component organization and biogenesis
GO:0030097	16	2.546	7	0.00724256	0.439846	hemopoiesis
GO:0007155	74	11.777	20	0.00752675	0.439846	cell adhesion
GO:0022610	74	11.777	20	0.00752675	0.439846	biological adhesion
GO:0016477	28	4.456	10	0.00756818	0.439846	cell migration
GO:0048771	13	2.069	6	0.0095598	0.439846	tissue remodeling
GO:0048534	17	2.705	7	0.0106963	0.439846	hemopoietic or lymphoid organ development
GO:0016337	21	3.342	8	0.0109246	0.439846	cell-cell adhesion
GO:0032940	21	3.342	8	0.0109246	0.439846	secretion by cell
GO:0002376	67	10.663	18	0.0120033	0.439846	immune system process
GO:0009306	4	0.637	3	0.0139781	0.439846	protein secretion
GO:0019722	4	0.637	3	0.0139781	0.439846	calcium-mediated signaling
GO:0042102	4	0.637	3	0.0139781	0.439846	positive regulation of T cell proliferation
GO:0042129	4	0.637	3	0.0139781	0.439846	regulation of T cell proliferation
GO:0043506	4	0.637	3	0.0139781	0.439846	regulation of JNK activity
GO:0050900	4	0.637	3	0.0139781	0.439846	leukocyte migration
GO:0014706	7	1.114	4	0.0145739	0.439846	striated muscle development
GO:0009058	96	15.278	23	0.0197515	0.439846	biosynthetic process
GO:0002520	19	3.024	7	0.0209371	0.439846	immune system development
GO:0032270	15	2.387	6	0.0211533	0.439846	positive regulation of cellular protein metabolic process
GO:0051247	15	2.387	6	0.0211533	0.439846	positive regulation of protein metabolic process
GO:0051179	208	33.102	43	0.0226777	0.439846	localization
GO:0030029	28	4.456	9	0.0233666	0.439846	actin filament-based process
GO:0030036	28	4.456	9	0.0233666	0.439846	actin cytoskeleton organization and biogenesis
GO:0002444	2	0.318	2	0.025175	0.439846	myeloid leukocyte mediated immunity
GO:0002448	2	0.318	2	0.025175	0.439846	mast cell mediated immunity
GO:0006012	2	0.318	2	0.025175	0.439846	galactose metabolic process
GO:0006108	2	0.318	2	0.025175	0.439846	malate metabolic process
GO:0007172	2	0.318	2	0.025175	0.439846	signal complex assembly
GO:0019079	2	0.318	2	0.025175	0.439846	viral genome replication
GO:0030879	2	0.318	2	0.025175	0.439846	mammary gland development
GO:0032273	2	0.318	2	0.025175	0.439846	positive regulation of protein polymerization
GO:0043299	2	0.318	2	0.025175	0.439846	leukocyte degranulation
GO:0043303	2	0.318	2	0.025175	0.439846	mast cell degranulation
GO:0043648	2	0.318	2	0.025175	0.439846	dicarboxylic acid metabolic process
GO:0045055	2	0.318	2	0.025175	0.439846	regulated secretory pathway
GO:0048008	2	0.318	2	0.025175	0.439846	platelet-derived growth factor receptor signaling pathway
GO:0050663	2	0.318	2	0.025175	0.439846	cytokine secretion
GO:0051495	2	0.318	2	0.025175	0.439846	positive regulation of cytoskeleton organization and biogenesis
GO:0060056	2	0.318	2	0.025175	0.439846	mammary gland involution
GO:0050896	198	31.51	41	0.0257527	0.439846	response to stimulus
GO:0006644	12	1.91	5	0.0293448	0.439846	phospholipid metabolic process
GO:0046903	29	4.615	9	0.0293821	0.439846	secretion
GO:0009893	48	7.639	13	0.0298378	0.439846	positive regulation of metabolic process
GO:0031325	48	7.639	13	0.0298378	0.439846	positive regulation of cellular metabolic process
GO:0002573	5	0.796	3	0.0308819	0.439846	myeloid leukocyte differentiation
GO:0006953	5	0.796	3	0.0308819	0.439846	acute-phase response
GO:0007519	5	0.796	3	0.0308819	0.439846	skeletal muscle development
GO:0031647	5	0.796	3	0.0308819	0.439846	regulation of protein stability
GO:0032944	5	0.796	3	0.0308819	0.439846	regulation of mononuclear cell proliferation
GO:0032946	5	0.796	3	0.0308819	0.439846	positive regulation of mononuclear cell proliferation
GO:0042098	5	0.796	3	0.0308819	0.439846	T cell proliferation
GO:0050670	5	0.796	3	0.0308819	0.439846	regulation of lymphocyte proliferation
GO:0050671	5	0.796	3	0.0308819	0.439846	positive regulation of lymphocyte proliferation
GO:0009059	44	7.002	12	0.0345976	0.439846	macromolecule biosynthetic process
GO:0040011	17	2.705	6	0.0397562	0.439846	locomotion
GO:0040012	17	2.705	6	0.0397562	0.439846	regulation of locomotion
GO:0051049	17	2.705	6	0.0397562	0.439846	regulation of transport
GO:0051270	17	2.705	6	0.0397562	0.439846	regulation of cell motility
GO:0051094	40	6.366	11	0.040094	0.439846	positive regulation of developmental process
GO:0002009	9	1.432	4	0.0404475	0.439846	morphogenesis of an epithelium
GO:0002521	9	1.432	4	0.0404475	0.439846	leukocyte differentiation
GO:0005996	9	1.432	4	0.0404475	0.439846	monosaccharide metabolic process
GO:0007229	9	1.432	4	0.0404475	0.439846	integrin-mediated signaling pathway
GO:0019318	9	1.432	4	0.0404475	0.439846	hexose metabolic process
GO:0008283	97	15.437	22	0.0412206	0.439846	cell proliferation
GO:0007160	13	2.069	5	0.0417104	0.439846	cell-matrix adhesion
GO:0043405	13	2.069	5	0.0417104	0.439846	regulation of MAP kinase activity
GO:0048519	131	20.848	28	0.0458112	0.439846	negative regulation of biological process
GO:0005975	27	4.297	8	0.0510859	0.439846	carbohydrate metabolic process
GO:0006643	18	2.865	6	0.0520289	0.439846	membrane lipid metabolic process
GO:0007169	32	5.093	9	0.0537532	0.439846	transmembrane receptor protein tyrosine kinase signaling pathway
GO:0008154	6	0.955	3	0.0546418	0.439846	actin polymerization and/or depolymerization
GO:0042327	6	0.955	3	0.0546418	0.439846	positive regulation of phosphorylation
GO:0042770	6	0.955	3	0.0546418	0.439846	DNA damage response, signal transduction
GO:0045637	6	0.955	3	0.0546418	0.439846	regulation of myeloid cell differentiation
GO:0045937	6	0.955	3	0.0546418	0.439846	positive regulation of phosphate metabolic process
GO:0050730	6	0.955	3	0.0546418	0.439846	regulation of peptidyl-tyrosine phosphorylation
GO:0031589	14	2.228	5	0.0567893	0.439846	cell-substrate adhesion
GO:0044262	23	3.66	7	0.0584093	0.439846	cellular carbohydrate metabolic process
GO:0001503	10	1.591	4	0.0592619	0.439846	ossification
GO:0002526	10	1.591	4	0.0592619	0.439846	acute inflammatory response
GO:0031214	10	1.591	4	0.0592619	0.439846	biomineral formation
GO:0043406	10	1.591	4	0.0592619	0.439846	positive regulation of MAP kinase activity
GO:0046849	10	1.591	4	0.0592619	0.439846	bone remodeling
GO:0001816	19	3.024	6	0.0663789	0.439846	cytokine production
GO:0006509	3	0.477	2	0.0676081	0.439846	membrane protein ectodomain proteolysis
GO:0007219	3	0.477	2	0.0676081	0.439846	Notch signaling pathway
GO:0008286	3	0.477	2	0.0676081	0.439846	insulin receptor signaling pathway
GO:0008630	3	0.477	2	0.0676081	0.439846	DNA damage response, signal transduction resulting in induction of apoptosis
GO:0019058	3	0.477	2	0.0676081	0.439846	viral infectious cycle
GO:0030041	3	0.477	2	0.0676081	0.439846	actin filament polymerization
GO:0030216	3	0.477	2	0.0676081	0.439846	keratinocyte differentiation
GO:0030224	3	0.477	2	0.0676081	0.439846	monocyte differentiation
GO:0030865	3	0.477	2	0.0676081	0.439846	cortical cytoskeleton organization and biogenesis
GO:0030866	3	0.477	2	0.0676081	0.439846	cortical actin cytoskeleton organization and biogenesis
GO:0033619	3	0.477	2	0.0676081	0.439846	membrane protein proteolysis
GO:0043507	3	0.477	2	0.0676081	0.439846	positive regulation of JNK activity
GO:0045639	3	0.477	2	0.0676081	0.439846	positive regulation of myeloid cell differentiation
GO:0048041	3	0.477	2	0.0676081	0.439846	focal adhesion formation
GO:0048732	3	0.477	2	0.0676081	0.439846	gland development
GO:0048741	3	0.477	2	0.0676081	0.439846	skeletal muscle fiber development
GO:0048747	3	0.477	2	0.0676081	0.439846	muscle fiber development
GO:0043549	34	5.411	9	0.0757855	0.439846	regulation of kinase activity
GO:0045859	34	5.411	9	0.0757855	0.439846	regulation of protein kinase activity
GO:0051338	34	5.411	9	0.0757855	0.439846	regulation of transferase activity
GO:0009891	11	1.751	4	0.0819363	0.439846	positive regulation of biosynthetic process
GO:0016540	11	1.751	4	0.0819363	0.439846	protein autoprocessing
GO:0031328	11	1.751	4	0.0819363	0.439846	positive regulation of cellular biosynthetic process
GO:0046777	11	1.751	4	0.0819363	0.439846	protein amino acid autophosphorylation
GO:0030384	7	1.114	3	0.0846928	0.439846	phosphoinositide metabolic process
GO:0032943	7	1.114	3	0.0846928	0.439846	mononuclear cell proliferation
GO:0045597	7	1.114	3	0.0846928	0.439846	positive regulation of cell differentiation
GO:0046651	7	1.114	3	0.0846928	0.439846	lymphocyte proliferation
GO:0050678	7	1.114	3	0.0846928	0.439846	regulation of epithelial cell proliferation
GO:0048523	127	20.211	26	0.0854029	0.439846	negative regulation of cellular process
GO:0045045	16	2.546	5	0.0951108	0.439846	organelle organization and biogenesis
GO:0006996	117	18.62	24	0.0951523	0.439846	cellular biosynthetic process
GO:0044249	73	11.617	16	0.100298	0.439846	cellular localization
GO:0051641	73	11.617	16	0.100298	0.439846	tissue development
GO:0009888	21	3.342	6	0.101327	0.439846	regulation of cell proliferation
GO:0042127	63	10.026	14	0.109869	0.439846	defense response
GO:0006952	47	7.48	11	0.110899	0.439846	establishment of localization in cell
GO:0051649	69	10.981	15	0.116073	0.439846	positive regulation of cell proliferation
GO:0008284	37	5.888	9	0.11796	0.439846	regulation of multicellular organismal process
GO:0051239	37	5.888	9	0.11796	0.439846	muscle development
GO:0007517	17	2.705	5	0.118175	0.439846	protein amino acid glycosylation
GO:0006486	8	1.273	3	0.120159	0.439846	exocytosis
GO:0006887	8	1.273	3	0.120159	0.439846	glycoprotein biosynthetic process
GO:0009101	8	1.273	3	0.120159	0.439846	regulation of organelle organization and biogenesis
GO:0033043	8	1.273	3	0.120159	0.439846	regulation of cytokine biosynthetic process
GO:0042035	8	1.273	3	0.120159	0.439846	cell redox homeostasis
GO:0045454	8	1.273	3	0.120159	0.439846	positive regulation of translation
GO:0045727	8	1.273	3	0.120159	0.439846	epithelial cell proliferation
GO:0050673	8	1.273	3	0.120159	0.439846	protein polymerization
GO:0051258	8	1.273	3	0.120159	0.439846	regulation of cytoskeleton organization and biogenesis
GO:0051493	8	1.273	3	0.120159	0.439846	protein complex assembly
GO:0006461	32	5.093	8	0.120619	0.439846	inflammatory response
GO:0006954	32	5.093	8	0.120619	0.439846	positive regulation of protein amino acid phosphorylation
GO:0001934	4	0.637	2	0.121238	0.439846	endothelial cell proliferation
GO:0001935	4	0.637	2	0.121238	0.439846	heart process
GO:0003015	4	0.637	2	0.121238	0.439846	nitric oxide biosynthetic process
GO:0006809	4	0.637	2	0.121238	0.439846	epidermal growth factor receptor signaling pathway
GO:0007173	4	0.637	2	0.121238	0.439846	induction of apoptosis by intracellular signals
GO:0008629	4	0.637	2	0.121238	0.439846	regulation of exocytosis
GO:0017157	4	0.637	2	0.121238	0.439846	viral reproductive process
GO:0022415	4	0.637	2	0.121238	0.439846	extracellular matrix organization and biogenesis
GO:0030198	4	0.637	2	0.121238	0.439846	positive regulation of cell migration
GO:0030335	4	0.637	2	0.121238	0.439846	regulation of protein polymerization
GO:0032271	4	0.637	2	0.121238	0.439846	negative regulation of locomotion
GO:0040013	4	0.637	2	0.121238	0.439846	endothelial cell migration
GO:0043542	4	0.637	2	0.121238	0.439846	maintenance of protein location
GO:0045185	4	0.637	2	0.121238	0.439846	nitric oxide metabolic process
GO:0046209	4	0.637	2	0.121238	0.439846	fibroblast proliferation
GO:0048144	4	0.637	2	0.121238	0.439846	regulation of fibroblast proliferation
GO:0048145	4	0.637	2	0.121238	0.439846	positive regulation of fibroblast proliferation
GO:0048146	4	0.637	2	0.121238	0.439846	positive regulation of peptidyl-tyrosine phosphorylation
GO:0050731	4	0.637	2	0.121238	0.439846	maintenance of location
GO:0051235	4	0.637	2	0.121238	0.439846	negative regulation of cell motility
GO:0051271	4	0.637	2	0.121238	0.439846	heart contraction
GO:0060047	4	0.637	2	0.121238	0.439846	regulation of immune system process
GO:0002682	22	3.501	6	0.121826	0.439846	blood vessel morphogenesis
GO:0048514	22	3.501	6	0.121826	0.439846	negative regulation of cell proliferation
GO:0008285	27	4.297	7	0.122163	0.439846	positive regulation of cellular process
GO:0048522	126	20.052	25	0.122355	0.439846	cellular component organization and biogenesis
GO:0016043	232	36.921	43	0.122629	0.439846	positive regulation of biological process
GO:0048518	133	21.166	26	0.133372	0.439846	protein processing
GO:0016485	13	2.069	4	0.137797	0.439846	translation
GO:0006412	33	5.252	8	0.138684	0.439846	biological regulation
GO:0065007	432	68.749	75	0.145354	0.439846	enzyme linked receptor protein signaling pathway
GO:0007167	44	7.002	10	0.145833	0.439846	regulation of cellular protein metabolic process
GO:0032268	39	6.207	9	0.152016	0.439846	G2/M transition of mitotic cell cycle
GO:0000086	1	0.159	1	0.159142	0.439846	serotonin secretion
GO:0001820	1	0.159	1	0.159142	0.439846	embryonic placenta development
GO:0001892	1	0.159	1	0.159142	0.439846	negative regulation of endothelial cell proliferation
GO:0001937	1	0.159	1	0.159142	0.439846	positive regulation of cell-matrix adhesion
GO:0001954	1	0.159	1	0.159142	0.439846	endochondral ossification
GO:0001958	1	0.159	1	0.159142	0.439846	blood vessel remodeling
GO:0001974	1	0.159	1	0.159142	0.439846	morphogenesis of an epithelial sheet
GO:0002011	1	0.159	1	0.159142	0.439846	epithelial cell development
GO:0002064	1	0.159	1	0.159142	0.439846	positive regulation of defense response to virus by host
GO:0002230	1	0.159	1	0.159142	0.439846	immunoglobulin biosynthetic process
GO:0002378	1	0.159	1	0.159142	0.439846	regulation of response to biotic stimulus
GO:0002831	1	0.159	1	0.159142	0.439846	glycogen catabolic process
GO:0005980	1	0.159	1	0.159142	0.439846	disaccharide metabolic process
GO:0005984	1	0.159	1	0.159142	0.439846	lactose metabolic process
GO:0005988	1	0.159	1	0.159142	0.439846	lactose biosynthetic process
GO:0005989	1	0.159	1	0.159142	0.439846	inositol metabolic process
GO:0006020	1	0.159	1	0.159142	0.439846	glycerol metabolic process
GO:0006071	1	0.159	1	0.159142	0.439846	glycerol-3-phosphate metabolic process
GO:0006072	1	0.159	1	0.159142	0.439846	purine base metabolic process
GO:0006144	1	0.159	1	0.159142	0.439846	IMP biosynthetic process
GO:0006188	1	0.159	1	0.159142	0.439846	'de novo' IMP biosynthetic process
GO:0006189	1	0.159	1	0.159142	0.439846	pyrimidine dimer repair
GO:0006290	1	0.159	1	0.159142	0.439846	regulation of transcription from RNA polymerase III promoter
GO:0006359	1	0.159	1	0.159142	0.439846	RNA export from nucleus
GO:0006405	1	0.159	1	0.159142	0.439846	mRNA export from nucleus
GO:0006406	1	0.159	1	0.159142	0.439846	transcription, RNA-dependent
GO:0006410	1	0.159	1	0.159142	0.439846	protein amino acid terminal glycosylation
GO:0006494	1	0.159	1	0.159142	0.439846	protein amino acid terminal N-glycosylation
GO:0006496	1	0.159	1	0.159142	0.439846	protein amino acid lipidation
GO:0006497	1	0.159	1	0.159142	0.439846	unsaturated fatty acid biosynthetic process
GO:0006636	1	0.159	1	0.159142	0.439846	NADP biosynthetic process
GO:0006741	1	0.159	1	0.159142	0.439846	DNA damage induced protein phosphorylation
GO:0006975	1	0.159	1	0.159142	0.439846	cell-cell junction assembly
GO:0007043	1	0.159	1	0.159142	0.439846	mitotic chromosome condensation
GO:0007076	1	0.159	1	0.159142	0.439846	leukocyte adhesion
GO:0007159	1	0.159	1	0.159142	0.439846	synaptic transmission, cholinergic
GO:0007271	1	0.159	1	0.159142	0.439846	acrosome reaction
GO:0007340	1	0.159	1	0.159142	0.439846	penetration of zona pellucida
GO:0007341	1	0.159	1	0.159142	0.439846	regulation of Notch signaling pathway
GO:0008593	1	0.159	1	0.159142	0.439846	vitamin biosynthetic process
GO:0009110	1	0.159	1	0.159142	0.439846	purine base biosynthetic process
GO:0009113	1	0.159	1	0.159142	0.439846	glucan catabolic process
GO:0009251	1	0.159	1	0.159142	0.439846	oligosaccharide metabolic process
GO:0009311	1	0.159	1	0.159142	0.439846	oligosaccharide biosynthetic process
GO:0009312	1	0.159	1	0.159142	0.439846	phospholipid catabolic process
GO:0009395	1	0.159	1	0.159142	0.439846	response to toxin
GO:0009636	1	0.159	1	0.159142	0.439846	regulation of phospholipase activity
GO:0010517	1	0.159	1	0.159142	0.439846	positive regulation of phospholipase activity
GO:0010518	1	0.159	1	0.159142	0.439846	gas transport
GO:0015669	1	0.159	1	0.159142	0.439846	carbon dioxide transport
GO:0015670	1	0.159	1	0.159142	0.439846	acidic amino acid transport
GO:0015800	1	0.159	1	0.159142	0.439846	L-glutamate transport
GO:0015813	1	0.159	1	0.159142	0.439846	calcium-dependent cell-cell adhesion
GO:0016339	1	0.159	1	0.159142	0.439846	calcium ion-dependent exocytosis
GO:0017156	1	0.159	1	0.159142	0.439846	regulation of calcium ion-dependent exocytosis
GO:0017158	1	0.159	1	0.159142	0.439846	peptidyl-threonine modification
GO:0018210	1	0.159	1	0.159142	0.439846	protein amino acid O-linked glycosylation via serine
GO:0018242	1	0.159	1	0.159142	0.439846	protein amino acid O-linked glycosylation via threonine
GO:0018243	1	0.159	1	0.159142	0.439846	protein prenylation
GO:0018342	1	0.159	1	0.159142	0.439846	protein farnesylation
GO:0018343	1	0.159	1	0.159142	0.439846	protein amino acid prenylation
GO:0018346	1	0.159	1	0.159142	0.439846	protein amino acid farnesylation
GO:0018347	1	0.159	1	0.159142	0.439846	pyridine nucleotide biosynthetic process
GO:0019363	1	0.159	1	0.159142	0.439846	polyol metabolic process
GO:0019751	1	0.159	1	0.159142	0.439846	regulation of transmembrane transporter activity
GO:0022898	1	0.159	1	0.159142	0.439846	cellular anion homeostasis
GO:0030002	1	0.159	1	0.159142	0.439846	lamellipodium biogenesis
GO:0030032	1	0.159	1	0.159142	0.439846	actin filament-based movement
GO:0030048	1	0.159	1	0.159142	0.439846	platelet formation
GO:0030220	1	0.159	1	0.159142	0.439846	regulation of ossification
GO:0030278	1	0.159	1	0.159142	0.439846	negative regulation of ossification
GO:0030279	1	0.159	1	0.159142	0.439846	sperm motility
GO:0030317	1	0.159	1	0.159142	0.439846	cellular di-, tri-valent inorganic anion homeostasis
GO:0030319	1	0.159	1	0.159142	0.439846	transepithelial chloride transport
GO:0030321	1	0.159	1	0.159142	0.439846	regulation of bone mineralization
GO:0030500	1	0.159	1	0.159142	0.439846	negative regulation of bone mineralization
GO:0030502	1	0.159	1	0.159142	0.439846	neutrophil chemotaxis
GO:0030593	1	0.159	1	0.159142	0.439846	cellular phosphate ion homeostasis
GO:0030643	1	0.159	1	0.159142	0.439846	positive regulation of actin filament polymerization
GO:0030838	1	0.159	1	0.159142	0.439846	granulocyte differentiation
GO:0030851	1	0.159	1	0.159142	0.439846	regulation of granulocyte differentiation
GO:0030852	1	0.159	1	0.159142	0.439846	positive regulation of granulocyte differentiation
GO:0030854	1	0.159	1	0.159142	0.439846	positive regulation of microtubule polymerization or depolymerization
GO:0031112	1	0.159	1	0.159142	0.439846	positive regulation of microtubule polymerization
GO:0031116	1	0.159	1	0.159142	0.439846	pseudopodium organization and biogenesis
GO:0031268	1	0.159	1	0.159142	0.439846	pseudopodium formation
GO:0031269	1	0.159	1	0.159142	0.439846	regulation of pseudopodium formation
GO:0031272	1	0.159	1	0.159142	0.439846	positive regulation of pseudopodium formation
GO:0031274	1	0.159	1	0.159142	0.439846	regulation of cell projection organization and biogenesis
GO:0031344	1	0.159	1	0.159142	0.439846	positive regulation of cell projection organization and biogenesis
GO:0031346	1	0.159	1	0.159142	0.439846	actin cytoskeleton reorganization
GO:0031532	1	0.159	1	0.159142	0.439846	regulation of calcium ion transport via store-operated calcium channel
GO:0032234	1	0.159	1	0.159142	0.439846	positive regulation of calcium ion transport via store-operated calcium channel
GO:0032236	1	0.159	1	0.159142	0.439846	activation of store-operated calcium channel activity
GO:0032237	1	0.159	1	0.159142	0.439846	regulation of transporter activity
GO:0032409	1	0.159	1	0.159142	0.439846	regulation of ion transmembrane transporter activity
GO:0032412	1	0.159	1	0.159142	0.439846	regulation of sodium:hydrogen antiporter activity
GO:0032415	1	0.159	1	0.159142	0.439846	regulation of phospholipase A2 activity
GO:0032429	1	0.159	1	0.159142	0.439846	positive regulation of phospholipase A2 activity
GO:0032430	1	0.159	1	0.159142	0.439846	activation of phospholipase A2
GO:0032431	1	0.159	1	0.159142	0.439846	granulocyte macrophage colony-stimulating factor production
GO:0032604	1	0.159	1	0.159142	0.439846	interferon-gamma production
GO:0032609	1	0.159	1	0.159142	0.439846	interleukin-3 production
GO:0032632	1	0.159	1	0.159142	0.439846	regulation of mast cell activation
GO:0033003	1	0.159	1	0.159142	0.439846	positive regulation of mast cell activation
GO:0033005	1	0.159	1	0.159142	0.439846	secretory granule organization and biogenesis
GO:0033363	1	0.159	1	0.159142	0.439846	mast cell secretory granule organization and biogenesis
GO:0033364	1	0.159	1	0.159142	0.439846	protein localization in organelle
GO:0033365	1	0.159	1	0.159142	0.439846	protein localization in secretory granule
GO:0033366	1	0.159	1	0.159142	0.439846	protein localization in mast cell secretory granule
GO:0033367	1	0.159	1	0.159142	0.439846	protease localization in mast cell secretory granule
GO:0033368	1	0.159	1	0.159142	0.439846	maintenance of protein location in mast cell secretory granule
GO:0033370	1	0.159	1	0.159142	0.439846	T cell secretory granule organization and biogenesis
GO:0033371	1	0.159	1	0.159142	0.439846	maintenance of protease location in mast cell secretory granule
GO:0033373	1	0.159	1	0.159142	0.439846	protein localization in T cell secretory granule
GO:0033374	1	0.159	1	0.159142	0.439846	protease localization in T cell secretory granule
GO:0033375	1	0.159	1	0.159142	0.439846	maintenance of protein location in T cell secretory granule
GO:0033377	1	0.159	1	0.159142	0.439846	maintenance of protease location in T cell secretory granule
GO:0033379	1	0.159	1	0.159142	0.439846	granzyme B localization in T cell secretory granule
GO:0033380	1	0.159	1	0.159142	0.439846	maintenance of granzyme B location in T cell secretory granule
GO:0033382	1	0.159	1	0.159142	0.439846	unsaturated fatty acid metabolic process
GO:0033559	1	0.159	1	0.159142	0.439846	regulation of tissue remodeling
GO:0034103	1	0.159	1	0.159142	0.439846	negative regulation of tissue remodeling
GO:0034104	1	0.159	1	0.159142	0.439846	interferon-gamma biosynthetic process
GO:0042095	1	0.159	1	0.159142	0.439846	lipoprotein biosynthetic process
GO:0042158	1	0.159	1	0.159142	0.439846	interleukin-3 biosynthetic process
GO:0042223	1	0.159	1	0.159142	0.439846	granulocyte macrophage colony-stimulating factor biosynthetic process
GO:0042253	1	0.159	1	0.159142	0.439846	negative regulation of protein import into nucleus
GO:0042308	1	0.159	1	0.159142	0.439846	vasodilation
GO:0042311	1	0.159	1	0.159142	0.439846	water-soluble vitamin biosynthetic process
GO:0042364	1	0.159	1	0.159142	0.439846	mechanoreceptor differentiation
GO:0042490	1	0.159	1	0.159142	0.439846	auditory receptor cell differentiation
GO:0042491	1	0.159	1	0.159142	0.439846	gamma-delta T cell differentiation
GO:0042492	1	0.159	1	0.159142	0.439846	positive regulation of tyrosine phosphorylation of STAT protein
GO:0042531	1	0.159	1	0.159142	0.439846	negative regulation of transcription factor import into nucleus
GO:0042992	1	0.159	1	0.159142	0.439846	cytoplasmic sequestering of transcription factor
GO:0042994	1	0.159	1	0.159142	0.439846	Golgi to plasma membrane CFTR protein transport
GO:0043000	1	0.159	1	0.159142	0.439846	calcium-dependent phospholipase A2 activation
GO:0043006	1	0.159	1	0.159142	0.439846	regulation of ion transport
GO:0043269	1	0.159	1	0.159142	0.439846	positive regulation of ion transport
GO:0043270	1	0.159	1	0.159142	0.439846	regulation of leukocyte degranulation
GO:0043300	1	0.159	1	0.159142	0.439846	positive regulation of leukocyte degranulation
GO:0043302	1	0.159	1	0.159142	0.439846	regulation of mast cell degranulation
GO:0043304	1	0.159	1	0.159142	0.439846	positive regulation of mast cell degranulation
GO:0043306	1	0.159	1	0.159142	0.439846	beta selection
GO:0043366	1	0.159	1	0.159142	0.439846	negative regulation of JNK activity
GO:0043508	1	0.159	1	0.159142	0.439846	dedifferentiation
GO:0043696	1	0.159	1	0.159142	0.439846	cell dedifferentiation
GO:0043697	1	0.159	1	0.159142	0.439846	regulation of viral genome replication
GO:0045069	1	0.159	1	0.159142	0.439846	negative regulation of viral genome replication
GO:0045071	1	0.159	1	0.159142	0.439846	regulation of interferon-gamma biosynthetic process
GO:0045072	1	0.159	1	0.159142	0.439846	positive regulation of interferon-gamma biosynthetic process
GO:0045078	1	0.159	1	0.159142	0.439846	retroviral genome replication
GO:0045090	1	0.159	1	0.159142	0.439846	regulation of retroviral genome replication
GO:0045091	1	0.159	1	0.159142	0.439846	regulation of interleukin-3 biosynthetic process
GO:0045399	1	0.159	1	0.159142	0.439846	positive regulation of interleukin-3 biosynthetic process
GO:0045401	1	0.159	1	0.159142	0.439846	regulation of interleukin-6 biosynthetic process
GO:0045408	1	0.159	1	0.159142	0.439846	regulation of granulocyte macrophage colony-stimulating factor biosynthetic process
GO:0045423	1	0.159	1	0.159142	0.439846	positive regulation of granulocyte macrophage colony-stimulating factor biosynthetic process
GO:0045425	1	0.159	1	0.159142	0.439846	positive regulation of nitric oxide biosynthetic process
GO:0045429	1	0.159	1	0.159142	0.439846	positive regulation of T cell differentiation
GO:0045582	1	0.159	1	0.159142	0.439846	regulation of gamma-delta T cell differentiation
GO:0045586	1	0.159	1	0.159142	0.439846	positive regulation of gamma-delta T cell differentiation
GO:0045588	1	0.159	1	0.159142	0.439846	positive regulation of Notch signaling pathway
GO:0045747	1	0.159	1	0.159142	0.439846	positive regulation of angiogenesis
GO:0045766	1	0.159	1	0.159142	0.439846	negative regulation of retroviral genome replication
GO:0045869	1	0.159	1	0.159142	0.439846	positive regulation of exocytosis
GO:0045921	1	0.159	1	0.159142	0.439846	positive regulation of translational initiation
GO:0045948	1	0.159	1	0.159142	0.439846	IMP metabolic process
GO:0046040	1	0.159	1	0.159142	0.439846	disaccharide biosynthetic process
GO:0046351	1	0.159	1	0.159142	0.439846	positive regulation of JAK-STAT cascade
GO:0046427	1	0.159	1	0.159142	0.439846	membrane lipid catabolic process
GO:0046466	1	0.159	1	0.159142	0.439846	gamma-delta T cell activation
GO:0046629	1	0.159	1	0.159142	0.439846	alpha-beta T cell proliferation
GO:0046633	1	0.159	1	0.159142	0.439846	positive regulation of alpha-beta T cell activation
GO:0046635	1	0.159	1	0.159142	0.439846	positive regulation of alpha-beta T cell differentiation
GO:0046638	1	0.159	1	0.159142	0.439846	regulation of alpha-beta T cell proliferation
GO:0046640	1	0.159	1	0.159142	0.439846	positive regulation of alpha-beta T cell proliferation
GO:0046641	1	0.159	1	0.159142	0.439846	regulation of gamma-delta T cell activation
GO:0046643	1	0.159	1	0.159142	0.439846	positive regulation of gamma-delta T cell activation
GO:0046645	1	0.159	1	0.159142	0.439846	negative regulation of nucleocytoplasmic transport
GO:0046823	1	0.159	1	0.159142	0.439846	phosphorylated carbohydrate dephosphorylation
GO:0046838	1	0.159	1	0.159142	0.439846	regulation of bone remodeling
GO:0046850	1	0.159	1	0.159142	0.439846	negative regulation of bone remodeling
GO:0046851	1	0.159	1	0.159142	0.439846	inositol phosphate dephosphorylation
GO:0046855	1	0.159	1	0.159142	0.439846	phosphoinositide dephosphorylation
GO:0046856	1	0.159	1	0.159142	0.439846	negative regulation of viral reproduction
GO:0048525	1	0.159	1	0.159142	0.439846	cardiac muscle development
GO:0048738	1	0.159	1	0.159142	0.439846	regulation of defense response to virus
GO:0050688	1	0.159	1	0.159142	0.439846	regulation of defense response to virus by host
GO:0050691	1	0.159	1	0.159142	0.439846	regulation of cytokine secretion
GO:0050707	1	0.159	1	0.159142	0.439846	regulation of protein secretion
GO:0050708	1	0.159	1	0.159142	0.439846	negative regulation of protein secretion
GO:0050709	1	0.159	1	0.159142	0.439846	negative regulation of cytokine secretion
GO:0050710	1	0.159	1	0.159142	0.439846	regulation of viral reproduction
GO:0050792	1	0.159	1	0.159142	0.439846	regulation of calcium-mediated signaling
GO:0050848	1	0.159	1	0.159142	0.439846	positive regulation of calcium-mediated signaling
GO:0050850	1	0.159	1	0.159142	0.439846	actin filament severing
GO:0051014	1	0.159	1	0.159142	0.439846	constitutive protein ectodomain proteolysis
GO:0051089	1	0.159	1	0.159142	0.439846	positive regulation of nitrogen compound metabolic process
GO:0051173	1	0.159	1	0.159142	0.439846	cytoplasmic sequestering of protein
GO:0051220	1	0.159	1	0.159142	0.439846	negative regulation of protein transport
GO:0051224	1	0.159	1	0.159142	0.439846	regulation of protein kinase B signaling cascade
GO:0051896	1	0.159	1	0.159142	0.439846	negative regulation of protein kinase B signaling cascade
GO:0051898	1	0.159	1	0.159142	0.439846	regulation of calcium ion transport
GO:0051924	1	0.159	1	0.159142	0.439846	positive regulation of calcium ion transport
GO:0051928	1	0.159	1	0.159142	0.439846	di-, tri-valent inorganic anion homeostasis
GO:0055061	1	0.159	1	0.159142	0.439846	phosphate ion homeostasis
GO:0055062	1	0.159	1	0.159142	0.439846	anion homeostasis
GO:0055081	1	0.159	1	0.159142	0.439846	regulation of acrosome reaction
GO:0060046	1	0.159	1	0.159142	0.439846	cardiac muscle contraction
GO:0060048	1	0.159	1	0.159142	0.439846	positive regulation of epithelial cell proliferation involved in wound healing
GO:0060054	1	0.159	1	0.159142	0.439846	angiogenesis involved in wound healing
GO:0060055	1	0.159	1	0.159142	0.439846	apoptosis involved in mammary gland involution
GO:0060057	1	0.159	1	0.159142	0.439846	positive regulation of apoptosis involved in mammary gland involution
GO:0060058	1	0.159	1	0.159142	0.439846	inner ear receptor cell differentiation
GO:0060113	1	0.159	1	0.159142	0.439846	regulation of lipase activity
GO:0060191	1	0.159	1	0.159142	0.439846	positive regulation of lipase activity
GO:0060193	1	0.159	1	0.159142	0.439846	regulation of protein amino acid phosphorylation
GO:0001932	9	1.432	3	0.160015	0.439846	immune response-activating cell surface receptor signaling pathway
GO:0002429	9	1.432	3	0.160015	0.439846	immune response-regulating cell surface receptor signaling pathway
GO:0002768	9	1.432	3	0.160015	0.439846	DNA packaging
GO:0006323	9	1.432	3	0.160015	0.439846	glycerophospholipid metabolic process
GO:0006650	9	1.432	3	0.160015	0.439846	glycoprotein metabolic process
GO:0009100	9	1.432	3	0.160015	0.439846	lipid modification
GO:0030258	9	1.432	3	0.160015	0.439846	cytokine biosynthetic process
GO:0042089	9	1.432	3	0.160015	0.439846	cytokine metabolic process
GO:0042107	9	1.432	3	0.160015	0.439846	biopolymer glycosylation
GO:0043413	9	1.432	3	0.160015	0.439846	antigen receptor-mediated signaling pathway
GO:0050851	9	1.432	3	0.160015	0.439846	regulation of cellular component organization and biogenesis
GO:0051128	29	4.615	7	0.163635	0.447534	induction of apoptosis
GO:0006917	24	3.819	6	0.168334	0.447534	induction of programmed cell death
GO:0012502	24	3.819	6	0.168334	0.447534	regulation of biological quality
GO:0065008	96	15.278	19	0.169694	0.447534	regulation of cell migration
GO:0030334	14	2.228	4	0.1702	0.447534	second-messenger-mediated signaling
GO:0019932	19	3.024	5	0.171201	0.447534	leukocyte activation
GO:0045321	19	3.024	5	0.171201	0.447534	anatomical structure morphogenesis
GO:0009653	79	12.572	16	0.171608	0.447534	regulation of developmental process
GO:0050793	102	16.233	20	0.172634	0.447534	protein amino acid phosphorylation
GO:0006468	91	14.482	18	0.179242	0.447534	immune response
GO:0006955	46	7.321	10	0.180994	0.447534	response to endogenous stimulus
GO:0009719	46	7.321	10	0.180994	0.447534	osteoblast differentiation
GO:0001649	5	0.796	2	0.181476	0.447534	in utero embryonic development
GO:0001701	5	0.796	2	0.181476	0.447534	regulation of cell-matrix adhesion
GO:0001952	5	0.796	2	0.181476	0.447534	negative regulation of protein kinase activity
GO:0006100	5	0.796	2	0.181476	0.447534	protein amino acid N-linked glycosylation
GO:0006469	5	0.796	2	0.181476	0.447534	icosanoid metabolic process
GO:0006487	5	0.796	2	0.181476	0.447534	leukotriene metabolic process
GO:0006690	5	0.796	2	0.181476	0.447534	calcium ion transport
GO:0006691	5	0.796	2	0.181476	0.447534	spindle organization and biogenesis
GO:0006816	5	0.796	2	0.181476	0.447534	regulation of actin polymerization and/or depolymerization
GO:0007051	5	0.796	2	0.181476	0.447534	viral reproduction
GO:0008064	5	0.796	2	0.181476	0.447534	lipid catabolic process
GO:0016032	5	0.796	2	0.181476	0.447534	vesicle organization and biogenesis
GO:0016042	5	0.796	2	0.181476	0.447534	leukotriene biosynthetic process
GO:0016050	5	0.796	2	0.181476	0.447534	erythrocyte differentiation
GO:0019370	5	0.796	2	0.181476	0.447534	regulation of actin filament length
GO:0030218	5	0.796	2	0.181476	0.447534	epithelial cell differentiation
GO:0030832	5	0.796	2	0.181476	0.447534	regulation of cellular component size
GO:0030855	5	0.796	2	0.181476	0.447534	regulation of actin cytoskeleton organization and biogenesis
GO:0032535	5	0.796	2	0.181476	0.447534	regulation of actin filament-based process
GO:0032956	5	0.796	2	0.181476	0.447534	negative regulation of kinase activity
GO:0032970	5	0.796	2	0.181476	0.447534	erythrocyte homeostasis
GO:0033673	5	0.796	2	0.181476	0.447534	positive regulation of locomotion
GO:0034101	5	0.796	2	0.181476	0.447534	alkene metabolic process
GO:0040017	5	0.796	2	0.181476	0.447534	alkene biosynthetic process
GO:0043449	5	0.796	2	0.181476	0.447534	cellular protein complex assembly
GO:0043450	5	0.796	2	0.181476	0.447534	icosanoid biosynthetic process
GO:0043623	5	0.796	2	0.181476	0.447534	lipid phosphorylation
GO:0046456	5	0.796	2	0.181476	0.447534	phosphoinositide phosphorylation
GO:0046834	5	0.796	2	0.181476	0.447534	positive regulation of epithelial cell proliferation
GO:0046854	5	0.796	2	0.181476	0.447534	positive regulation of transport
GO:0050679	5	0.796	2	0.181476	0.447534	positive regulation of cell motility
GO:0051050	5	0.796	2	0.181476	0.447534	negative regulation of transferase activity
GO:0051272	5	0.796	2	0.181476	0.447534	detection of stimulus
GO:0051348	5	0.796	2	0.181476	0.447534	organ development
GO:0051606	5	0.796	2	0.181476	0.447534	establishment of localization
GO:0048513	97	15.437	19	0.182347	0.448701	phosphorylation
GO:0051234	168	26.736	31	0.187888	0.461329	angiogenesis
GO:0016310	104	16.551	20	0.197934	0.48494	alcohol metabolic process
GO:0001525	20	3.183	5	0.20066	0.488185	anatomical structure formation
GO:0006066	20	3.183	5	0.20066	0.488185	immune response-activating signal transduction
GO:0048646	20	3.183	5	0.20066	0.488185	immune response-regulating signal transduction
GO:0002757	10	1.591	3	0.203195	0.488185	response to hormone stimulus
GO:0002764	10	1.591	3	0.203195	0.488185	peptidyl-tyrosine phosphorylation
GO:0009725	10	1.591	3	0.203195	0.488185	peptidyl-tyrosine modification
GO:0018108	10	1.591	3	0.203195	0.488185	positive regulation of T cell activation
GO:0018212	10	1.591	3	0.203195	0.488185	cell cycle
GO:0050870	10	1.591	3	0.203195	0.488185	regulation of cyclin-dependent protein kinase activity
GO:0007049	87	13.845	17	0.203591	0.488185	muscle system process
GO:0000079	15	2.387	4	0.204961	0.488354	muscle contraction
GO:0003012	15	2.387	4	0.204961	0.488354	cellular lipid metabolic process
GO:0006936	15	2.387	4	0.204961	0.488354	positive regulation of apoptosis
GO:0044255	53	8.435	11	0.207707	0.493852	positive regulation of programmed cell death
GO:0043065	31	4.933	7	0.210564	0.497711	organ morphogenesis
GO:0043068	31	4.933	7	0.210564	0.497711	regulation of protein metabolic process
GO:0009887	42	6.684	9	0.211097	0.497711	response to stress
GO:0051246	42	6.684	9	0.211097	0.497711	anatomical structure development
GO:0006950	123	19.574	23	0.21601	0.508232	vesicle-mediated transport
GO:0048856	147	23.394	27	0.219306	0.512774	response to chemical stimulus
GO:0016192	48	7.639	10	0.219712	0.512774	blood vessel development
GO:0042221	48	7.639	10	0.219712	0.512774	vasculature development
GO:0001568	26	4.138	6	0.221125	0.512774	regulation of biosynthetic process
GO:0001944	26	4.138	6	0.221125	0.512774	regulation of cellular biosynthetic process
GO:0009889	26	4.138	6	0.221125	0.512774	response to external stimulus
GO:0031326	26	4.138	6	0.221125	0.512774	phosphorus metabolic process
GO:0009605	71	11.299	14	0.223923	0.516285	phosphate metabolic process
GO:0006793	118	18.779	22	0.227877	0.516285	positive regulation of immune system process
GO:0006796	118	18.779	22	0.227877	0.516285	positive regulation of multicellular organismal process
GO:0002684	21	3.342	5	0.231702	0.516285	establishment of protein localization
GO:0051240	21	3.342	5	0.231702	0.516285	positive regulation of kinase activity
GO:0045184	60	9.549	12	0.232389	0.516285	positive regulation of protein kinase activity
GO:0033674	16	2.546	4	0.241578	0.516285	positive regulation of transferase activity
GO:0045860	16	2.546	4	0.241578	0.516285	activation of MAPK activity
GO:0051347	16	2.546	4	0.241578	0.516285	ER-nuclear signaling pathway
GO:0000187	6	0.955	2	0.244892	0.516285	cytoskeletal anchoring at plasma membrane
GO:0006984	6	0.955	2	0.244892	0.516285	purine ribonucleotide biosynthetic process
GO:0007016	6	0.955	2	0.244892	0.516285	ribonucleotide biosynthetic process
GO:0009152	6	0.955	2	0.244892	0.516285	cell projection biogenesis
GO:0009260	6	0.955	2	0.244892	0.516285	positive regulation of protein modification process
GO:0030031	6	0.955	2	0.244892	0.516285	positive regulation of cytokine biosynthetic process
GO:0031401	6	0.955	2	0.244892	0.516285	B cell activation
GO:0042108	6	0.955	2	0.244892	0.516285	extracellular structure organization and biogenesis
GO:0042113	6	0.955	2	0.244892	0.516285	JAK-STAT cascade
GO:0043062	6	0.955	2	0.244892	0.516285	nucleotide biosynthetic process
GO:0007259	11	1.751	3	0.248666	0.516285	regulation of T cell activation
GO:0009165	11	1.751	3	0.248666	0.516285	cell division
GO:0050863	11	1.751	3	0.248666	0.516285	cell activation
GO:0051301	33	5.252	7	0.261881	0.516285	regulation of translation
GO:0001775	22	3.501	5	0.264019	0.516285	reproductive process
GO:0006417	22	3.501	5	0.264019	0.516285	regulation of response to stimulus
GO:0022414	22	3.501	5	0.264019	0.516285	response to wounding
GO:0048583	22	3.501	5	0.264019	0.516285	apoptosis
GO:0009611	56	8.912	11	0.266598	0.516285	programmed cell death
GO:0006915	103	16.392	19	0.267708	0.516285	reproduction
GO:0012501	103	16.392	19	0.267708	0.516285	skeletal development
GO:0000003	39	6.207	8	0.271047	0.516285	immune effector process
GO:0001501	17	2.705	4	0.279548	0.516285	regulation of cell differentiation
GO:0002252	17	2.705	4	0.279548	0.516285	regulation of immune response
GO:0045595	17	2.705	4	0.279548	0.516285	response to other organism
GO:0050776	17	2.705	4	0.279548	0.516285	polysaccharide catabolic process
GO:0051707	17	2.705	4	0.279548	0.516285	neuron migration
GO:0000272	2	0.318	1	0.293109	0.516285	release of cytochrome c from mitochondria
GO:0001764	2	0.318	1	0.293109	0.516285	regulation of endothelial cell proliferation
GO:0001836	2	0.318	1	0.293109	0.516285	positive regulation of myeloid leukocyte differentiation
GO:0001936	2	0.318	1	0.293109	0.516285	detection of calcium ion
GO:0002763	2	0.318	1	0.293109	0.516285	aldehyde metabolic process
GO:0005513	2	0.318	1	0.293109	0.516285	pyruvate metabolic process
GO:0006081	2	0.318	1	0.293109	0.516285	gluconeogenesis
GO:0006090	2	0.318	1	0.293109	0.516285	chromatin silencing
GO:0006094	2	0.318	1	0.293109	0.516285	oxidoreduction coenzyme metabolic process
GO:0006342	2	0.318	1	0.293109	0.516285	NADP metabolic process
GO:0006733	2	0.318	1	0.293109	0.516285	glutathione metabolic process
GO:0006739	2	0.318	1	0.293109	0.516285	nicotinamide metabolic process
GO:0006749	2	0.318	1	0.293109	0.516285	superoxide metabolic process
GO:0006769	2	0.318	1	0.293109	0.516285	xenobiotic metabolic process
GO:0006801	2	0.318	1	0.293109	0.516285	potassium ion transport
GO:0006805	2	0.318	1	0.293109	0.516285	chloride transport
GO:0006813	2	0.318	1	0.293109	0.516285	amino acid transport
GO:0006821	2	0.318	1	0.293109	0.516285	Golgi to plasma membrane transport
GO:0006865	2	0.318	1	0.293109	0.516285	vesicle fusion
GO:0006893	2	0.318	1	0.293109	0.516285	virus-infected cell apoptosis
GO:0006906	2	0.318	1	0.293109	0.516285	endoplasmic reticulum organization and biogenesis
GO:0006926	2	0.318	1	0.293109	0.516285	Golgi organization and biogenesis
GO:0007029	2	0.318	1	0.293109	0.516285	activation of JNK activity
GO:0007030	2	0.318	1	0.293109	0.516285	binding of sperm to zona pellucida
GO:0007257	2	0.318	1	0.293109	0.516285	determination of left/right symmetry
GO:0007339	2	0.318	1	0.293109	0.516285	sex determination
GO:0007368	2	0.318	1	0.293109	0.516285	nucleoside monophosphate metabolic process
GO:0007530	2	0.318	1	0.293109	0.516285	nucleoside monophosphate biosynthetic process
GO:0009123	2	0.318	1	0.293109	0.516285	purine nucleoside monophosphate metabolic process
GO:0009124	2	0.318	1	0.293109	0.516285	purine nucleoside monophosphate biosynthetic process
GO:0009126	2	0.318	1	0.293109	0.516285	ribonucleoside monophosphate biosynthetic process
GO:0009127	2	0.318	1	0.293109	0.516285	ribonucleoside monophosphate metabolic process
GO:0009156	2	0.318	1	0.293109	0.516285	purine ribonucleoside monophosphate metabolic process
GO:0009161	2	0.318	1	0.293109	0.516285	purine ribonucleoside monophosphate biosynthetic process
GO:0009167	2	0.318	1	0.293109	0.516285	detection of chemical stimulus
GO:0009168	2	0.318	1	0.293109	0.516285	response to carbohydrate stimulus
GO:0009593	2	0.318	1	0.293109	0.516285	determination of symmetry
GO:0009743	2	0.318	1	0.293109	0.516285	determination of bilateral symmetry
GO:0009799	2	0.318	1	0.293109	0.516285	cell-cell recognition
GO:0009855	2	0.318	1	0.293109	0.516285	base conversion or substitution editing
GO:0009988	2	0.318	1	0.293109	0.516285	hexose biosynthetic process
GO:0016553	2	0.318	1	0.293109	0.516285	pyridine nucleotide metabolic process
GO:0019319	2	0.318	1	0.293109	0.516285	chromosome condensation
GO:0019362	2	0.318	1	0.293109	0.516285	bone mineralization
GO:0030261	2	0.318	1	0.293109	0.516285	DNA damage response, signal transduction by p53 class mediator
GO:0030282	2	0.318	1	0.293109	0.516285	regulation of cell redox homeostasis
GO:0030330	2	0.318	1	0.293109	0.516285	leukocyte chemotaxis
GO:0030503	2	0.318	1	0.293109	0.516285	regulation of actin filament polymerization
GO:0030595	2	0.318	1	0.293109	0.516285	regulation of microtubule polymerization
GO:0030833	2	0.318	1	0.293109	0.516285	heterochromatin formation
GO:0031113	2	0.318	1	0.293109	0.516285	G1/S transition checkpoint
GO:0031507	2	0.318	1	0.293109	0.516285	negative regulation of intracellular transport
GO:0031575	2	0.318	1	0.293109	0.516285	interleukin-6 production
GO:0032387	2	0.318	1	0.293109	0.516285	regulation of monooxygenase activity
GO:0032635	2	0.318	1	0.293109	0.516285	regulation of homeostatic process
GO:0032768	2	0.318	1	0.293109	0.516285	sperm-egg recognition
GO:0032844	2	0.318	1	0.293109	0.516285	lipoprotein metabolic process
GO:0035036	2	0.318	1	0.293109	0.516285	interleukin-6 biosynthetic process
GO:0042157	2	0.318	1	0.293109	0.516285	regulation of protein import into nucleus
GO:0042226	2	0.318	1	0.293109	0.516285	regulation of tyrosine phosphorylation of STAT protein
GO:0042306	2	0.318	1	0.293109	0.516285	DNA damage response, signal transduction by p53 class mediator resulting in induction of apoptosis
GO:0042509	2	0.318	1	0.293109	0.516285	regulation of transcription factor import into nucleus
GO:0042771	2	0.318	1	0.293109	0.516285	transcription factor import into nucleus
GO:0042990	2	0.318	1	0.293109	0.516285	Golgi to plasma membrane protein transport
GO:0042991	2	0.318	1	0.293109	0.516285	response to peptide hormone stimulus
GO:0043001	2	0.318	1	0.293109	0.516285	skin development
GO:0043434	2	0.318	1	0.293109	0.516285	response to estrogen stimulus
GO:0043588	2	0.318	1	0.293109	0.516285	cellular lipid catabolic process
GO:0043627	2	0.318	1	0.293109	0.516285	cellular polysaccharide catabolic process
GO:0044242	2	0.318	1	0.293109	0.516285	T cell selection
GO:0044247	2	0.318	1	0.293109	0.516285	development of secondary sexual characteristics
GO:0045058	2	0.318	1	0.293109	0.516285	cell-cell junction assembly and maintenance
GO:0045136	2	0.318	1	0.293109	0.516285	regulation of nitric oxide biosynthetic process
GO:0045216	2	0.318	1	0.293109	0.516285	fat cell differentiation
GO:0045428	2	0.318	1	0.293109	0.516285	myoblast differentiation
GO:0045444	2	0.318	1	0.293109	0.516285	endothelial cell differentiation
GO:0045445	2	0.318	1	0.293109	0.516285	regulation of B cell differentiation
GO:0045446	2	0.318	1	0.293109	0.516285	positive regulation of B cell differentiation
GO:0045577	2	0.318	1	0.293109	0.516285	regulation of T cell differentiation
GO:0045579	2	0.318	1	0.293109	0.516285	positive regulation of lymphocyte differentiation
GO:0045580	2	0.318	1	0.293109	0.516285	regulation of erythrocyte differentiation
GO:0045621	2	0.318	1	0.293109	0.516285	negative regulation of osteoblast differentiation
GO:0045646	2	0.318	1	0.293109	0.516285	positive regulation of cell adhesion
GO:0045668	2	0.318	1	0.293109	0.516285	negative regulation of gene expression, epigenetic
GO:0045785	2	0.318	1	0.293109	0.516285	negative regulation of mitotic cell cycle
GO:0045814	2	0.318	1	0.293109	0.516285	nucleobase biosynthetic process
GO:0045930	2	0.318	1	0.293109	0.516285	alcohol biosynthetic process
GO:0046112	2	0.318	1	0.293109	0.516285	monosaccharide biosynthetic process
GO:0046165	2	0.318	1	0.293109	0.516285	regulation of JAK-STAT cascade
GO:0046364	2	0.318	1	0.293109	0.516285	alpha-beta T cell activation
GO:0046425	2	0.318	1	0.293109	0.516285	alpha-beta T cell differentiation
GO:0046631	2	0.318	1	0.293109	0.516285	regulation of alpha-beta T cell activation
GO:0046632	2	0.318	1	0.293109	0.516285	regulation of alpha-beta T cell differentiation
GO:0046634	2	0.318	1	0.293109	0.516285	microtubule polymerization
GO:0046637	2	0.318	1	0.293109	0.516285	nerve growth factor receptor signaling pathway
GO:0046785	2	0.318	1	0.293109	0.516285	negative regulation of epithelial cell proliferation
GO:0048011	2	0.318	1	0.293109	0.516285	protein stabilization
GO:0050680	2	0.318	1	0.293109	0.516285	detection of mechanical stimulus
GO:0050821	2	0.318	1	0.293109	0.516285	regulation of nitric-oxide synthase activity
GO:0050982	2	0.318	1	0.293109	0.516285	actin filament bundle formation
GO:0050999	2	0.318	1	0.293109	0.516285	mRNA transport
GO:0051017	2	0.318	1	0.293109	0.516285	negative regulation of transport
GO:0051028	2	0.318	1	0.293109	0.516285	regulation of nitrogen compound metabolic process
GO:0051051	2	0.318	1	0.293109	0.516285	protein maturation via proteolysis
GO:0051171	2	0.318	1	0.293109	0.516285	defense response to virus
GO:0051605	2	0.318	1	0.293109	0.516285	regulation of focal adhesion formation
GO:0051607	2	0.318	1	0.293109	0.516285	negative regulation of focal adhesion formation
GO:0051893	2	0.318	1	0.293109	0.516285	intracellular protein transport across a membrane
GO:0051895	2	0.318	1	0.293109	0.516285	transport
GO:0065002	2	0.318	1	0.293109	0.516285	cell differentiation
GO:0006810	159	25.304	28	0.295264	0.516285	cellular developmental process
GO:0030154	159	25.304	28	0.295264	0.516285	microtubule cytoskeleton organization and biogenesis
GO:0048869	159	25.304	28	0.295264	0.516285	regulation of leukocyte activation
GO:0000226	12	1.91	3	0.295478	0.516285	positive regulation of leukocyte activation
GO:0002694	12	1.91	3	0.295478	0.516285	response to virus
GO:0002696	12	1.91	3	0.295478	0.516285	regulation of protein modification process
GO:0009615	12	1.91	3	0.295478	0.516285	phosphoinositide-mediated signaling
GO:0031399	12	1.91	3	0.295478	0.516285	regulation of cell activation
GO:0048015	12	1.91	3	0.295478	0.516285	positive regulation of cell activation
GO:0050865	12	1.91	3	0.295478	0.516285	regulation of lymphocyte activation
GO:0050867	12	1.91	3	0.295478	0.516285	positive regulation of lymphocyte activation
GO:0051249	12	1.91	3	0.295478	0.516285	cytokinesis
GO:0051251	12	1.91	3	0.295478	0.516285	purine nucleotide biosynthetic process
GO:0000910	7	1.114	2	0.308972	0.524415	negative regulation of cell adhesion
GO:0006164	7	1.114	2	0.308972	0.524415	regulation of cell shape
GO:0007162	7	1.114	2	0.308972	0.524415	purine ribonucleotide metabolic process
GO:0008360	7	1.114	2	0.308972	0.524415	ribonucleotide metabolic process
GO:0009150	7	1.114	2	0.308972	0.524415	embryonic development ending in birth or egg hatching
GO:0009259	7	1.114	2	0.308972	0.524415	response to organic substance
GO:0009792	7	1.114	2	0.308972	0.524415	carbohydrate biosynthetic process
GO:0010033	7	1.114	2	0.308972	0.524415	carbohydrate catabolic process
GO:0016051	7	1.114	2	0.308972	0.524415	regulation of cell morphogenesis
GO:0016052	7	1.114	2	0.308972	0.524415	respiratory tube development
GO:0022604	7	1.114	2	0.308972	0.524415	lung development
GO:0030323	7	1.114	2	0.308972	0.524415	cytoskeleton-dependent intracellular transport
GO:0030324	7	1.114	2	0.308972	0.524415	multicellular organism reproduction
GO:0030705	7	1.114	2	0.308972	0.524415	chordate embryonic development
GO:0032504	7	1.114	2	0.308972	0.524415	cellular carbohydrate catabolic process
GO:0043009	7	1.114	2	0.308972	0.524415	reproductive process in a multicellular organism
GO:0044275	7	1.114	2	0.308972	0.524415	homeostasis of number of cells
GO:0048609	7	1.114	2	0.308972	0.524415	protein localization
GO:0048872	7	1.114	2	0.308972	0.524415	cell death
GO:0008104	64	10.185	12	0.310969	0.527011	death
GO:0008219	106	16.869	19	0.315433	0.532973	neurogenesis
GO:0016265	106	16.869	19	0.315433	0.532973	lymphocyte activation
GO:0022008	18	2.865	4	0.318386	0.536355	regulation of biological process
GO:0046649	18	2.865	4	0.318386	0.536355	nervous system development
GO:0050789	396	63.02	66	0.32288	0.543112	cell development
GO:0007399	47	7.48	9	0.325618	0.546902	system development
GO:0048468	125	19.893	22	0.329448	0.551692	monocarboxylic acid metabolic process
GO:0048731	125	19.893	22	0.329448	0.551692	macromolecule localization
GO:0032787	24	3.819	5	0.331238	0.553798	circulatory system process
GO:0033036	65	10.344	12	0.331689	0.553798	fatty acid biosynthetic process
GO:0003013	13	2.069	3	0.342782	0.564789	blood circulation
GO:0006633	13	2.069	3	0.342782	0.564789	regulation of phosphate metabolic process
GO:0008015	13	2.069	3	0.342782	0.564789	metal ion transport
GO:0019220	13	2.069	3	0.342782	0.564789	regulation of phosphorylation
GO:0030001	13	2.069	3	0.342782	0.564789	regulation of phosphorus metabolic process
GO:0042325	13	2.069	3	0.342782	0.564789	interphase
GO:0051174	13	2.069	3	0.342782	0.564789	interphase of mitotic cell cycle
GO:0051325	13	2.069	3	0.342782	0.564789	fatty acid metabolic process
GO:0051329	13	2.069	3	0.342782	0.564789	cation transport
GO:0006631	19	3.024	4	0.357636	0.578993	microtubule-based process
GO:0006812	19	3.024	4	0.357636	0.578993	regulation of immune effector process
GO:0007017	19	3.024	4	0.357636	0.578993	purine nucleotide metabolic process
GO:0002697	8	1.273	2	0.37191	0.578993	chemotaxis
GO:0006163	8	1.273	2	0.37191	0.578993	cell cycle arrest
GO:0006935	8	1.273	2	0.37191	0.578993	locomotory behavior
GO:0007050	8	1.273	2	0.37191	0.578993	epidermis development
GO:0007626	8	1.273	2	0.37191	0.578993	monovalent inorganic cation transport
GO:0008544	8	1.273	2	0.37191	0.578993	di-, tri-valent inorganic cation transport
GO:0015672	8	1.273	2	0.37191	0.578993	taxis
GO:0015674	8	1.273	2	0.37191	0.578993	negative regulation of catalytic activity
GO:0042330	8	1.273	2	0.37191	0.578993	negative regulation of cell differentiation
GO:0043086	8	1.273	2	0.37191	0.578993	response to DNA damage stimulus
GO:0045596	8	1.273	2	0.37191	0.578993	cell cycle process
GO:0006974	37	5.888	7	0.372685	0.578993	negative regulation of developmental process
GO:0022402	49	7.798	9	0.374766	0.578993	activation of immune response
GO:0051093	49	7.798	9	0.374766	0.578993	organic acid biosynthetic process
GO:0002253	14	2.228	3	0.38985	0.578993	regulation of cell adhesion
GO:0016053	14	2.228	3	0.38985	0.578993	T cell activation
GO:0030155	14	2.228	3	0.38985	0.578993	carboxylic acid biosynthetic process
GO:0042110	14	2.228	3	0.38985	0.578993	generation of neurons
GO:0046394	14	2.228	3	0.38985	0.578993	peptidyl-amino acid modification
GO:0048699	14	2.228	3	0.38985	0.578993	wound healing
GO:0018193	20	3.183	4	0.396879	0.578993	lipid metabolic process
GO:0042060	20	3.183	4	0.396879	0.578993	cellular component assembly
GO:0006629	62	9.867	11	0.396968	0.578993	cell morphogenesis
GO:0022607	56	8.912	10	0.3984	0.578993	cellular structure morphogenesis
GO:0000902	26	4.138	5	0.399922	0.578993	mitotic cell cycle
GO:0032989	26	4.138	5	0.399922	0.578993	DNA damage checkpoint
GO:0000278	44	7.002	8	0.400599	0.578993	placenta development
GO:0000077	3	0.477	1	0.40586	0.578993	immunoglobulin production
GO:0001890	3	0.477	1	0.40586	0.578993	regulation of myeloid leukocyte differentiation
GO:0002377	3	0.477	1	0.40586	0.578993	transcription from RNA polymerase III promoter
GO:0002761	3	0.477	1	0.40586	0.578993	RNA localization
GO:0006383	3	0.477	1	0.40586	0.578993	protein amino acid ADP-ribosylation
GO:0006403	3	0.477	1	0.40586	0.578993	protein amino acid deacetylation
GO:0006471	3	0.477	1	0.40586	0.578993	protein amino acid O-linked glycosylation
GO:0006476	3	0.477	1	0.40586	0.578993	isoprenoid metabolic process
GO:0006493	3	0.477	1	0.40586	0.578993	ATP biosynthetic process
GO:0006720	3	0.477	1	0.40586	0.578993	water-soluble vitamin metabolic process
GO:0006754	3	0.477	1	0.40586	0.578993	sulfur metabolic process
GO:0006767	3	0.477	1	0.40586	0.578993	ER to Golgi vesicle-mediated transport
GO:0006790	3	0.477	1	0.40586	0.578993	post-Golgi vesicle-mediated transport
GO:0006888	3	0.477	1	0.40586	0.578993	regulation of muscle contraction
GO:0006892	3	0.477	1	0.40586	0.578993	striated muscle contraction
GO:0006937	3	0.477	1	0.40586	0.578993	regulation of S phase of mitotic cell cycle
GO:0006941	3	0.477	1	0.40586	0.578993	establishment and/or maintenance of cell polarity
GO:0007090	3	0.477	1	0.40586	0.578993	activation of phospholipase C activity
GO:0007163	3	0.477	1	0.40586	0.578993	single fertilization
GO:0007202	3	0.477	1	0.40586	0.578993	aging
GO:0007338	3	0.477	1	0.40586	0.578993	cell aging
GO:0007568	3	0.477	1	0.40586	0.578993	lactation
GO:0007569	3	0.477	1	0.40586	0.578993	regulation of heart contraction
GO:0007595	3	0.477	1	0.40586	0.578993	isoprenoid biosynthetic process
GO:0008016	3	0.477	1	0.40586	0.578993	nucleobase metabolic process
GO:0008299	3	0.477	1	0.40586	0.578993	detection of external stimulus
GO:0009112	3	0.477	1	0.40586	0.578993	detection of abiotic stimulus
GO:0009581	3	0.477	1	0.40586	0.578993	response to mechanical stimulus
GO:0009582	3	0.477	1	0.40586	0.578993	negative regulation of peptidase activity
GO:0009612	3	0.477	1	0.40586	0.578993	amine transport
GO:0010466	3	0.477	1	0.40586	0.578993	organic acid transport
GO:0015837	3	0.477	1	0.40586	0.578993	nucleobase, nucleoside, nucleotide and nucleic acid transport
GO:0015849	3	0.477	1	0.40586	0.578993	energy coupled proton transport, down electrochemical gradient
GO:0015931	3	0.477	1	0.40586	0.578993	ATP synthesis coupled proton transport
GO:0015985	3	0.477	1	0.40586	0.578993	actin filament depolymerization
GO:0015986	3	0.477	1	0.40586	0.578993	B cell differentiation
GO:0030042	3	0.477	1	0.40586	0.578993	T cell differentiation
GO:0030183	3	0.477	1	0.40586	0.578993	negative regulation of cell migration
GO:0030217	3	0.477	1	0.40586	0.578993	regulation of actin filament depolymerization
GO:0030336	3	0.477	1	0.40586	0.578993	negative regulation of actin filament depolymerization
GO:0030834	3	0.477	1	0.40586	0.578993	endoplasmic reticulum unfolded protein response
GO:0030835	3	0.477	1	0.40586	0.578993	microtubule polymerization or depolymerization
GO:0030968	3	0.477	1	0.40586	0.578993	regulation of microtubule polymerization or depolymerization
GO:0031109	3	0.477	1	0.40586	0.578993	DNA integrity checkpoint
GO:0031110	3	0.477	1	0.40586	0.578993	maintenance of protein location in cell
GO:0031570	3	0.477	1	0.40586	0.578993	protein transport within lipid bilayer
GO:0032507	3	0.477	1	0.40586	0.578993	regulation of microtubule-based process
GO:0032594	3	0.477	1	0.40586	0.578993	regulation of intracellular protein transport
GO:0032886	3	0.477	1	0.40586	0.578993	regulation of S phase
GO:0033157	3	0.477	1	0.40586	0.578993	muscle cell differentiation
GO:0033261	3	0.477	1	0.40586	0.578993	negative regulation of caspase activity
GO:0042692	3	0.477	1	0.40586	0.578993	negative regulation of MAP kinase activity
GO:0043154	3	0.477	1	0.40586	0.578993	protein kinase B signaling cascade
GO:0043407	3	0.477	1	0.40586	0.578993	blood vessel endothelial cell migration
GO:0043491	3	0.477	1	0.40586	0.578993	intermediate filament-based process
GO:0043534	3	0.477	1	0.40586	0.578993	regulation of lymphocyte differentiation
GO:0045103	3	0.477	1	0.40586	0.578993	regulation of osteoblast differentiation
GO:0045619	3	0.477	1	0.40586	0.578993	regulation of nucleocytoplasmic transport
GO:0045667	3	0.477	1	0.40586	0.578993	phospholipid dephosphorylation
GO:0046822	3	0.477	1	0.40586	0.578993	carboxylic acid transport
GO:0046839	3	0.477	1	0.40586	0.578993	insulin-like growth factor receptor signaling pathway
GO:0046942	3	0.477	1	0.40586	0.578993	response to steroid hormone stimulus
GO:0048009	3	0.477	1	0.40586	0.578993	nucleic acid transport
GO:0048545	3	0.477	1	0.40586	0.578993	RNA transport
GO:0050657	3	0.477	1	0.40586	0.578993	barbed-end actin filament capping
GO:0050658	3	0.477	1	0.40586	0.578993	negative regulation of secretion
GO:0051016	3	0.477	1	0.40586	0.578993	protein insertion into membrane
GO:0051048	3	0.477	1	0.40586	0.578993	regulation of protein transport
GO:0051205	3	0.477	1	0.40586	0.578993	establishment of RNA localization
GO:0051223	3	0.477	1	0.40586	0.578993	negative regulation of hydrolase activity
GO:0051236	3	0.477	1	0.40586	0.578993	protein maturation
GO:0051346	3	0.477	1	0.40586	0.578993	maintenance of location in cell
GO:0051604	3	0.477	1	0.40586	0.578993	localization within membrane
GO:0051651	3	0.477	1	0.40586	0.578993	actin filament capping
GO:0051668	3	0.477	1	0.40586	0.578993	cellular process
GO:0051693	3	0.477	1	0.40586	0.578993	M phase
GO:0009987	816	129.86	131	0.426259	0.607324	positive regulation of transcription
GO:0000279	33	5.252	6	0.431991	0.610743	mitochondrion organization and biogenesis
GO:0045941	33	5.252	6	0.431991	0.610743	ectoderm development
GO:0007005	9	1.432	2	0.432451	0.610743	negative regulation of signal transduction
GO:0007398	9	1.432	2	0.432451	0.610743	regulation of anatomical structure morphogenesis
GO:0009968	9	1.432	2	0.432451	0.610743	Golgi vesicle transport
GO:0022603	9	1.432	2	0.432451	0.610743	ion transport
GO:0048193	9	1.432	2	0.432451	0.610743	lipid biosynthetic process
GO:0006811	27	4.297	5	0.434132	0.61082	cellular homeostasis
GO:0008610	27	4.297	5	0.434132	0.61082	negative regulation of cell cycle
GO:0019725	27	4.297	5	0.434132	0.61082	tube development
GO:0045786	21	3.342	4	0.435745	0.61126	positive regulation of immune response
GO:0035295	15	2.387	3	0.436072	0.61126	regulation of cellular process
GO:0050778	15	2.387	3	0.436072	0.61126	macromolecular complex assembly
GO:0050794	375	59.678	61	0.438077	0.613308	regulation of cell cycle
GO:0065003	52	8.275	9	0.449471	0.628479	carboxylic acid metabolic process
GO:0051726	46	7.321	8	0.453549	0.633394	homeostatic process
GO:0019752	40	6.366	7	0.457921	0.63792	negative regulation of transcription
GO:0042592	40	6.366	7	0.457921	0.63792	positive regulation of nucleobase, nucleoside, nucleotide and nucleic acid metabolic process
GO:0016481	34	5.411	6	0.462674	0.642951	M phase of mitotic cell cycle
GO:0045935	34	5.411	6	0.462674	0.642951	mitosis
GO:0000087	28	4.456	5	0.467933	0.646423	regulation of apoptosis
GO:0007067	28	4.456	5	0.467933	0.646423	regulation of programmed cell death
GO:0042981	78	12.413	13	0.476565	0.646423	cell projection organization and biogenesis
GO:0043067	78	12.413	13	0.476565	0.646423	cell part morphogenesis
GO:0030030	16	2.546	3	0.480955	0.646423	cell projection morphogenesis
GO:0032990	16	2.546	3	0.480955	0.646423	organic acid metabolic process
GO:0048858	16	2.546	3	0.480955	0.646423	multicellular organismal process
GO:0006082	41	6.525	7	0.485955	0.646423	nitrogen compound biosynthetic process
GO:0032501	235	37.398	38	0.487131	0.646423	intracellular signaling cascade
GO:0044271	10	1.591	2	0.489766	0.646423	G1 phase of mitotic cell cycle
GO:0007242	154	24.508	25	0.493551	0.646423	G1/S transition of mitotic cell cycle
GO:0000080	4	0.637	1	0.500734	0.646423	S phase of mitotic cell cycle
GO:0000082	4	0.637	1	0.500734	0.646423	cell fate determination
GO:0000084	4	0.637	1	0.500734	0.646423	negative regulation of cell-matrix adhesion
GO:0001709	4	0.637	1	0.500734	0.646423	chondrocyte differentiation
GO:0001953	4	0.637	1	0.500734	0.646423	vascular process in circulatory system
GO:0002062	4	0.637	1	0.500734	0.646423	DNA replication initiation
GO:0003018	4	0.637	1	0.500734	0.646423	base-excision repair
GO:0006270	4	0.637	1	0.500734	0.646423	protein export from nucleus
GO:0006284	4	0.637	1	0.500734	0.646423	oxygen and reactive oxygen species metabolic process
GO:0006611	4	0.637	1	0.500734	0.646423	cytoplasm organization and biogenesis
GO:0006800	4	0.637	1	0.500734	0.646423	mitotic spindle organization and biogenesis
GO:0007028	4	0.637	1	0.500734	0.646423	meiosis I
GO:0007052	4	0.637	1	0.500734	0.646423	meiotic recombination
GO:0007127	4	0.637	1	0.500734	0.646423	homophilic cell adhesion
GO:0007131	4	0.637	1	0.500734	0.646423	tyrosine phosphorylation of STAT protein
GO:0007156	4	0.637	1	0.500734	0.646423	female gamete generation
GO:0007260	4	0.637	1	0.500734	0.646423	cell recognition
GO:0007292	4	0.637	1	0.500734	0.646423	nucleoside triphosphate biosynthetic process
GO:0008037	4	0.637	1	0.500734	0.646423	purine nucleoside triphosphate biosynthetic process
GO:0009142	4	0.637	1	0.500734	0.646423	ribonucleoside triphosphate biosynthetic process
GO:0009145	4	0.637	1	0.500734	0.646423	purine ribonucleoside triphosphate biosynthetic process
GO:0009201	4	0.637	1	0.500734	0.646423	response to xenobiotic stimulus
GO:0009206	4	0.637	1	0.500734	0.646423	RNA modification
GO:0009410	4	0.637	1	0.500734	0.646423	fertilization
GO:0009451	4	0.637	1	0.500734	0.646423	secondary metabolic process
GO:0009566	4	0.637	1	0.500734	0.646423	membrane docking
GO:0019748	4	0.637	1	0.500734	0.646423	regulation of cell-cell adhesion
GO:0022406	4	0.637	1	0.500734	0.646423	negative regulation of cell-cell adhesion
GO:0022407	4	0.637	1	0.500734	0.646423	lymphocyte differentiation
GO:0022408	4	0.637	1	0.500734	0.646423	chromatin assembly
GO:0030098	4	0.637	1	0.500734	0.646423	regulation of intracellular transport
GO:0031497	4	0.637	1	0.500734	0.646423	regulation of tube size
GO:0032386	4	0.637	1	0.500734	0.646423	gliogenesis
GO:0035150	4	0.637	1	0.500734	0.646423	pigment metabolic process
GO:0042063	4	0.637	1	0.500734	0.646423	ear development
GO:0042440	4	0.637	1	0.500734	0.646423	regulation of angiogenesis
GO:0043583	4	0.637	1	0.500734	0.646423	ATP metabolic process
GO:0045765	4	0.637	1	0.500734	0.646423	pigment biosynthetic process
GO:0046034	4	0.637	1	0.500734	0.646423	vesicle docking
GO:0046148	4	0.637	1	0.500734	0.646423	inner ear development
GO:0048278	4	0.637	1	0.500734	0.646423	regulation of B cell activation
GO:0048839	4	0.637	1	0.500734	0.646423	positive regulation of B cell activation
GO:0050864	4	0.637	1	0.500734	0.646423	regulation of blood vessel size
GO:0050871	4	0.637	1	0.500734	0.646423	regulation of secretion
GO:0050880	4	0.637	1	0.500734	0.646423	cartilage development
GO:0051046	4	0.637	1	0.500734	0.646423	protein depolymerization
GO:0051216	4	0.637	1	0.500734	0.646423	G1 phase
GO:0051261	4	0.637	1	0.500734	0.646423	S phase
GO:0051318	4	0.637	1	0.500734	0.646423	regulation of oxidoreductase activity
GO:0051320	4	0.637	1	0.500734	0.646423	sexual reproduction
GO:0051341	4	0.637	1	0.500734	0.646423	cell cycle phase
GO:0019953	23	3.66	4	0.511086	0.659033	negative regulation of nucleobase, nucleoside, nucleotide and nucleic acid metabolic process
GO:0022403	42	6.684	7	0.513586	0.661499	intracellular transport
GO:0045934	36	5.729	6	0.522663	0.672132	negative regulation of transcription from RNA polymerase II promoter
GO:0046907	55	8.753	9	0.523034	0.672132	reproductive developmental process
GO:0000122	11	1.751	2	0.543343	0.694272	DNA-dependent DNA replication
GO:0003006	11	1.751	2	0.543343	0.694272	heart development
GO:0006261	11	1.751	2	0.543343	0.694272	behavior
GO:0007507	11	1.751	2	0.543343	0.694272	DNA replication
GO:0007610	11	1.751	2	0.543343	0.694272	multi-organism process
GO:0006260	24	3.819	4	0.547056	0.697435	cell surface receptor linked signal transduction
GO:0051704	24	3.819	4	0.547056	0.697435	protein metabolic process
GO:0007166	107	17.028	17	0.549611	0.6999	regulation of molecular function
GO:0019538	284	45.196	45	0.551345	0.701316	cellular macromolecule metabolic process
GO:0065009	69	10.981	11	0.552489	0.701978	MAPKKK cascade
GO:0044260	272	43.287	43	0.558826	0.705802	nucleoside phosphate metabolic process
GO:0000165	18	2.865	3	0.56526	0.705802	synaptic transmission
GO:0006753	18	2.865	3	0.56526	0.705802	nucleotide metabolic process
GO:0007268	18	2.865	3	0.56526	0.705802	positive regulation of response to stimulus
GO:0009117	18	2.865	3	0.56526	0.705802	protein transport
GO:0048584	18	2.865	3	0.56526	0.705802	regulation of catalytic activity
GO:0015031	57	9.071	9	0.570316	0.705802	developmental process
GO:0050790	57	9.071	9	0.570316	0.705802	mitotic sister chromatid segregation
GO:0032502	254	40.422	40	0.570489	0.705802	sister chromatid segregation
GO:0000070	5	0.796	1	0.580549	0.705802	glucose catabolic process
GO:0000819	5	0.796	1	0.580549	0.705802	ceramide metabolic process
GO:0006007	5	0.796	1	0.580549	0.705802	cholesterol biosynthetic process
GO:0006672	5	0.796	1	0.580549	0.705802	vitamin metabolic process
GO:0006695	5	0.796	1	0.580549	0.705802	receptor-mediated endocytosis
GO:0006766	5	0.796	1	0.580549	0.705802	cellular defense response
GO:0006898	5	0.796	1	0.580549	0.705802	response to oxidative stress
GO:0006968	5	0.796	1	0.580549	0.705802	regulation of mitosis
GO:0006979	5	0.796	1	0.580549	0.705802	JNK cascade
GO:0007088	5	0.796	1	0.580549	0.705802	apoptotic mitochondrial changes
GO:0007254	5	0.796	1	0.580549	0.705802	hexose transport
GO:0008637	5	0.796	1	0.580549	0.705802	nucleoside triphosphate metabolic process
GO:0008645	5	0.796	1	0.580549	0.705802	purine nucleoside triphosphate metabolic process
GO:0009141	5	0.796	1	0.580549	0.705802	ribonucleoside triphosphate metabolic process
GO:0009144	5	0.796	1	0.580549	0.705802	purine ribonucleoside triphosphate metabolic process
GO:0009199	5	0.796	1	0.580549	0.705802	monosaccharide transport
GO:0009205	5	0.796	1	0.580549	0.705802	glucose transport
GO:0015749	5	0.796	1	0.580549	0.705802	sterol biosynthetic process
GO:0015758	5	0.796	1	0.580549	0.705802	gene silencing
GO:0016126	5	0.796	1	0.580549	0.705802	hexose catabolic process
GO:0016458	5	0.796	1	0.580549	0.705802	stress-activated protein kinase signaling pathway
GO:0019320	5	0.796	1	0.580549	0.705802	regulation of defense response
GO:0031098	5	0.796	1	0.580549	0.705802	response to drug
GO:0031347	5	0.796	1	0.580549	0.705802	alcohol catabolic process
GO:0042493	5	0.796	1	0.580549	0.705802	monosaccharide catabolic process
GO:0046164	5	0.796	1	0.580549	0.705802	sphingoid metabolic process
GO:0046365	5	0.796	1	0.580549	0.705802	nuclear export
GO:0046519	5	0.796	1	0.580549	0.705802	negative regulation of multicellular organismal process
GO:0051168	5	0.796	1	0.580549	0.705802	negative regulation of cytoskeleton organization and biogenesis
GO:0051241	5	0.796	1	0.580549	0.705802	response to biotic stimulus
GO:0051494	5	0.796	1	0.580549	0.705802	cell communication
GO:0009607	25	3.979	4	0.581631	0.706356	cell cycle checkpoint
GO:0007154	293	46.629	46	0.584352	0.708896	tube morphogenesis
GO:0000075	12	1.91	2	0.592916	0.717741	signal transduction
GO:0035239	12	1.91	2	0.592916	0.717741	nucleobase, nucleoside and nucleotide metabolic process
GO:0007165	269	42.809	42	0.599872	0.725381	negative regulation of apoptosis
GO:0055086	19	3.024	3	0.604189	0.729819	negative regulation of programmed cell death
GO:0043066	39	6.207	6	0.607246	0.731943	leukocyte mediated immunity
GO:0043069	39	6.207	6	0.607246	0.731943	central nervous system development
GO:0002443	13	2.069	2	0.638395	0.754845	neuron differentiation
GO:0007417	13	2.069	2	0.638395	0.754845	cellular protein metabolic process
GO:0030182	13	2.069	2	0.638395	0.754845	gamete generation
GO:0044267	266	42.332	41	0.640182	0.754845	negative regulation of transcription, DNA-dependent
GO:0007276	20	3.183	3	0.640773	0.754845	negative regulation of RNA metabolic process
GO:0045892	20	3.183	3	0.640773	0.754845	transcription from RNA polymerase II promoter
GO:0051253	20	3.183	3	0.640773	0.754845	positive regulation of immune effector process
GO:0006366	80	12.731	12	0.643701	0.754845	generation of a signal involved in cell-cell signaling
GO:0002699	6	0.955	1	0.64768	0.754845	glycogen metabolic process
GO:0003001	6	0.955	1	0.64768	0.754845	glucose metabolic process
GO:0005977	6	0.955	1	0.64768	0.754845	glucan metabolic process
GO:0006006	6	0.955	1	0.64768	0.754845	energy reserve metabolic process
GO:0006073	6	0.955	1	0.64768	0.754845	oxidative phosphorylation
GO:0006112	6	0.955	1	0.64768	0.754845	sphingolipid metabolic process
GO:0006119	6	0.955	1	0.64768	0.754845	steroid biosynthetic process
GO:0006665	6	0.955	1	0.64768	0.754845	hydrogen transport
GO:0006694	6	0.955	1	0.64768	0.754845	membrane fusion
GO:0006818	6	0.955	1	0.64768	0.754845	microtubule-based movement
GO:0006944	6	0.955	1	0.64768	0.754845	G-protein signaling, coupled to IP3 second messenger (phospholipase C activating)
GO:0007018	6	0.955	1	0.64768	0.754845	brain development
GO:0007200	6	0.955	1	0.64768	0.754845	sensory organ development
GO:0007420	6	0.955	1	0.64768	0.754845	coenzyme biosynthetic process
GO:0007423	6	0.955	1	0.64768	0.754845	response to bacterium
GO:0009108	6	0.955	1	0.64768	0.754845	inorganic anion transport
GO:0009617	6	0.955	1	0.64768	0.754845	proton transport
GO:0015698	6	0.955	1	0.64768	0.754845	peptidyl-serine modification
GO:0015992	6	0.955	1	0.64768	0.754845	regulation of endocytosis
GO:0018209	6	0.955	1	0.64768	0.754845	ribosome biogenesis
GO:0030100	6	0.955	1	0.64768	0.754845	cell fate commitment
GO:0042254	6	0.955	1	0.64768	0.754845	cofactor biosynthetic process
GO:0045165	6	0.955	1	0.64768	0.754845	protein kinase cascade
GO:0051188	6	0.955	1	0.64768	0.754845	regulation of gene expression
GO:0007243	54	8.594	8	0.650463	0.757306	negative regulation of metabolic process
GO:0010468	204	32.465	31	0.661817	0.76973	negative regulation of cellular metabolic process
GO:0009892	48	7.639	7	0.665554	0.772482	protein folding
GO:0031324	48	7.639	7	0.665554	0.772482	positive regulation of signal transduction
GO:0006457	21	3.342	3	0.674945	0.78177	intracellular protein transport
GO:0009967	21	3.342	3	0.674945	0.78177	protein amino acid dephosphorylation
GO:0006886	35	5.57	5	0.67889	0.783391	coenzyme metabolic process
GO:0006470	14	2.228	2	0.679819	0.783391	regulation of mitotic cell cycle
GO:0006732	14	2.228	2	0.679819	0.783391	cofactor metabolic process
GO:0007346	14	2.228	2	0.679819	0.783391	cell-cell signaling
GO:0051186	14	2.228	2	0.679819	0.783391	regulation of cellular metabolic process
GO:0007267	42	6.684	6	0.683128	0.7864	protein modification process
GO:0031323	226	35.966	34	0.695228	0.795146	positive regulation of transcription, DNA-dependent
GO:0006464	175	27.85	26	0.70211	0.795146	positive regulation of RNA metabolic process
GO:0045893	29	4.615	4	0.703698	0.795146	polysaccharide metabolic process
GO:0051254	29	4.615	4	0.703698	0.795146	anion transport
GO:0005976	7	1.114	1	0.704131	0.795146	cellular calcium ion homeostasis
GO:0006820	7	1.114	1	0.704131	0.795146	cellular metal ion homeostasis
GO:0006874	7	1.114	1	0.704131	0.795146	response to unfolded protein
GO:0006875	7	1.114	1	0.704131	0.795146	carbohydrate transport
GO:0006986	7	1.114	1	0.704131	0.795146	cytokine and chemokine mediated signaling pathway
GO:0008643	7	1.114	1	0.704131	0.795146	androgen receptor signaling pathway
GO:0019221	7	1.114	1	0.704131	0.795146	cellular polysaccharide metabolic process
GO:0030521	7	1.114	1	0.704131	0.795146	T cell receptor signaling pathway
GO:0044264	7	1.114	1	0.704131	0.795146	regulation of DNA binding
GO:0050852	7	1.114	1	0.704131	0.795146	negative regulation of cellular component organization and biogenesis
GO:0051101	7	1.114	1	0.704131	0.795146	response to protein stimulus
GO:0051129	7	1.114	1	0.704131	0.795146	metal ion homeostasis
GO:0051789	7	1.114	1	0.704131	0.795146	calcium ion homeostasis
GO:0055065	7	1.114	1	0.704131	0.795146	protein targeting
GO:0055074	7	1.114	1	0.704131	0.795146	regulation of cell growth
GO:0006605	22	3.501	3	0.706687	0.797234	regulation of transcription, DNA-dependent
GO:0001558	15	2.387	2	0.717319	0.808418	metabolic process
GO:0006355	170	27.054	25	0.720653	0.811365	regulation of metabolic process
GO:0008152	594	94.53	92	0.724696	0.815102	DNA metabolic process
GO:0019222	229	36.444	34	0.729102	0.818484	positive regulation of catalytic activity
GO:0006259	51	8.116	7	0.729785	0.818484	transmission of nerve impulse
GO:0043085	30	4.774	4	0.729882	0.818484	biopolymer modification
GO:0019226	23	3.66	3	0.736028	0.824556	transcription
GO:0043412	185	29.441	27	0.744067	0.828	blood coagulation
GO:0006350	192	30.555	28	0.749551	0.828	hemostasis
GO:0007596	16	2.546	2	0.751085	0.828	dephosphorylation
GO:0007599	16	2.546	2	0.751085	0.828	coagulation
GO:0016311	16	2.546	2	0.751085	0.828	regulation of body fluid levels
GO:0050817	16	2.546	2	0.751085	0.828	gene expression
GO:0050878	16	2.546	2	0.751085	0.828	morphogenesis of a branching structure
GO:0010467	244	38.831	36	0.751415	0.828	production of molecular mediator of immune response
GO:0001763	8	1.273	1	0.751591	0.828	chromatin remodeling
GO:0002440	8	1.273	1	0.751591	0.828	regulation of translational initiation
GO:0006338	8	1.273	1	0.751591	0.828	meiosis
GO:0006446	8	1.273	1	0.751591	0.828	heterocycle metabolic process
GO:0007126	8	1.273	1	0.751591	0.828	branching morphogenesis of a tube
GO:0046483	8	1.273	1	0.751591	0.828	meiotic cell cycle
GO:0048754	8	1.273	1	0.751591	0.828	M phase of meiotic cell cycle
GO:0051321	8	1.273	1	0.751591	0.828	DNA repair
GO:0051327	8	1.273	1	0.751591	0.828	anti-apoptosis
GO:0006281	31	4.933	4	0.754319	0.828574	membrane organization and biogenesis
GO:0006916	31	4.933	4	0.754319	0.828574	regulation of RNA metabolic process
GO:0016044	31	4.933	4	0.754319	0.828574	transcription, DNA-dependent
GO:0051252	173	27.532	25	0.756141	0.829767	RNA biosynthetic process
GO:0006351	180	28.646	26	0.761232	0.83373	embryonic development
GO:0032774	180	28.646	26	0.761232	0.83373	cellular metabolic process
GO:0009790	24	3.819	3	0.763024	0.834881	proteolysis
GO:0044237	561	89.279	86	0.765081	0.836321	multicellular organismal development
GO:0006508	53	8.435	7	0.767678	0.838346	regulation of transcription
GO:0007275	161	25.622	23	0.769001	0.838978	nucleocytoplasmic transport
GO:0045449	181	28.805	26	0.77214	0.841588	regulation of cell size
GO:0006913	17	2.705	2	0.781348	0.847526	cell growth
GO:0008361	17	2.705	2	0.781348	0.847526	ribonucleoprotein complex biogenesis and assembly
GO:0016049	17	2.705	2	0.781348	0.847526	nuclear transport
GO:0022613	17	2.705	2	0.781348	0.847526	translational initiation
GO:0051169	17	2.705	2	0.781348	0.847526	protein import into nucleus
GO:0006413	9	1.432	1	0.791484	0.853591	mitotic cell cycle checkpoint
GO:0006606	9	1.432	1	0.791484	0.853591	steroid hormone receptor signaling pathway
GO:0007093	9	1.432	1	0.791484	0.853591	intracellular receptor-mediated signaling pathway
GO:0030518	9	1.432	1	0.791484	0.853591	regulation of gene expression, epigenetic
GO:0030522	9	1.432	1	0.791484	0.853591	post-translational protein modification
GO:0040029	9	1.432	1	0.791484	0.853591	generation of precursor metabolites and energy
GO:0043687	158	25.144	22	0.807918	0.868466	regulation of growth
GO:0006091	18	2.865	2	0.808359	0.868466	positive regulation of transcription from RNA polymerase II promoter
GO:0040008	18	2.865	2	0.808359	0.868466	system process
GO:0045944	18	2.865	2	0.808359	0.868466	regulation of signal transduction
GO:0003008	63	10.026	8	0.815036	0.872218	regulation of cytokine production
GO:0009966	49	7.798	6	0.820716	0.872218	DNA recombination
GO:0001817	10	1.591	1	0.825008	0.872218	chromatin assembly or disassembly
GO:0006310	10	1.591	1	0.825008	0.872218	aromatic compound metabolic process
GO:0006333	10	1.591	1	0.825008	0.872218	spermatogenesis
GO:0006725	10	1.591	1	0.825008	0.872218	sex differentiation
GO:0007283	10	1.591	1	0.825008	0.872218	protein import
GO:0007548	10	1.591	1	0.825008	0.872218	neurite development
GO:0017038	10	1.591	1	0.825008	0.872218	negative regulation of cellular protein metabolic process
GO:0031175	10	1.591	1	0.825008	0.872218	regulation of caspase activity
GO:0032269	10	1.591	1	0.825008	0.872218	male gamete generation
GO:0043281	10	1.591	1	0.825008	0.872218	nuclear import
GO:0048232	10	1.591	1	0.825008	0.872218	negative regulation of protein metabolic process
GO:0051170	10	1.591	1	0.825008	0.872218	regulation of peptidase activity
GO:0051248	10	1.591	1	0.825008	0.872218	regulation of endopeptidase activity
GO:0052547	10	1.591	1	0.825008	0.872218	cellular macromolecule catabolic process
GO:0052548	10	1.591	1	0.825008	0.872218	cellular ion homeostasis
GO:0044265	27	4.297	3	0.830869	0.875902	Ras protein signal transduction
GO:0006873	19	3.024	2	0.832379	0.875902	ion homeostasis
GO:0007265	19	3.024	2	0.832379	0.875902	cellular chemical homeostasis
GO:0050801	19	3.024	2	0.832379	0.875902	one-carbon compound metabolic process
GO:0055082	19	3.024	2	0.832379	0.875902	pattern specification process
GO:0006730	11	1.751	1	0.853175	0.887532	cholesterol metabolic process
GO:0007389	11	1.751	1	0.853175	0.887532	Wnt receptor signaling pathway
GO:0008203	11	1.751	1	0.853175	0.887532	sterol metabolic process
GO:0016055	11	1.751	1	0.853175	0.887532	cellular di-, tri-valent inorganic cation homeostasis
GO:0016125	11	1.751	1	0.853175	0.887532	innate immune response
GO:0030005	11	1.751	1	0.853175	0.887532	neuron development
GO:0045087	11	1.751	1	0.853175	0.887532	protein oligomerization
GO:0048666	11	1.751	1	0.853175	0.887532	positive regulation of hydrolase activity
GO:0051259	11	1.751	1	0.853175	0.887532	di-, tri-valent inorganic cation homeostasis
GO:0051345	11	1.751	1	0.853175	0.887532	G-protein coupled receptor protein signaling pathway
GO:0055066	11	1.751	1	0.853175	0.887532	growth
GO:0007186	20	3.183	2	0.853668	0.887532	regulation of nucleobase, nucleoside, nucleotide and nucleic acid metabolic process
GO:0040007	20	3.183	2	0.853668	0.887532	primary metabolic process
GO:0019219	191	30.396	26	0.863649	0.89708	regulation of hydrolase activity
GO:0044238	568	90.393	85	0.870082	0.902459	chromosome segregation
GO:0051336	21	3.342	2	0.872481	0.902459	sensory perception of sound
GO:0007059	12	1.91	1	0.876834	0.902459	energy derivation by oxidation of organic compounds
GO:0007605	12	1.91	1	0.876834	0.902459	ribonucleoprotein complex assembly
GO:0015980	12	1.91	1	0.876834	0.902459	cellular cation homeostasis
GO:0022618	12	1.91	1	0.876834	0.902459	sensory perception of mechanical stimulus
GO:0030003	12	1.91	1	0.876834	0.902459	regulation of binding
GO:0050954	12	1.91	1	0.876834	0.902459	cation homeostasis
GO:0051098	12	1.91	1	0.876834	0.902459	nitrogen compound metabolic process
GO:0055080	12	1.91	1	0.876834	0.902459	endocytosis
GO:0006807	22	3.501	2	0.889061	0.911712	membrane invagination
GO:0006897	22	3.501	2	0.889061	0.911712	chemical homeostasis
GO:0010324	22	3.501	2	0.889061	0.911712	regulation of transcription from RNA polymerase II promoter
GO:0048878	22	3.501	2	0.889061	0.911712	Rho protein signal transduction
GO:0006357	47	7.48	5	0.894207	0.916156	macromolecule metabolic process
GO:0007266	13	2.069	1	0.896704	0.91788	catabolic process
GO:0043170	493	78.457	72	0.900588	0.921019	small GTPase mediated signal transduction
GO:0009056	48	7.639	5	0.904643	0.924327	macromolecule catabolic process
GO:0007264	32	5.093	3	0.907297	0.925361	steroid metabolic process
GO:0009057	32	5.093	3	0.907297	0.925361	neurological system process
GO:0008202	14	2.228	1	0.913388	0.930731	chromatin modification
GO:0050877	41	6.525	4	0.914636	0.931161	cellular catabolic process
GO:0016568	24	3.819	2	0.916418	0.932133	sensory perception
GO:0044248	42	6.684	4	0.923918	0.938914	regulation of small GTPase mediated signal transduction
GO:0007600	16	2.546	1	0.939147	0.952672	RNA metabolic process
GO:0051056	16	2.546	1	0.939147	0.952672	establishment and/or maintenance of chromatin architecture
GO:0016070	212	33.738	27	0.942845	0.95494	biopolymer catabolic process
GO:0006325	27	4.297	2	0.945899	0.95494	ubiquitin-dependent protein catabolic process
GO:0043285	27	4.297	2	0.945899	0.95494	apoptotic program
GO:0006511	17	2.705	1	0.949009	0.95494	modification-dependent protein catabolic process
GO:0008632	17	2.705	1	0.949009	0.95494	modification-dependent macromolecule catabolic process
GO:0019941	17	2.705	1	0.949009	0.95494	cellular protein catabolic process
GO:0043632	17	2.705	1	0.949009	0.95494	proteolysis involved in cellular protein catabolic process
GO:0044257	17	2.705	1	0.949009	0.95494	chromosome organization and biogenesis
GO:0051603	17	2.705	1	0.949009	0.95494	response to abiotic stimulus
GO:0051276	37	5.888	3	0.951188	0.956279	protein catabolic process
GO:0009628	19	3.024	1	0.964222	0.968519	biopolymer metabolic process
GO:0030163	20	3.183	1	0.97004	0.973496	nucleobase, nucleoside, nucleotide and nucleic acid metabolic process
GO:0043283	397	63.179	53	0.976213	0.978818	biological_process
GO:0006139	271	43.128	33	0.984416	0.986166	cell motility
GO:0006512	45	7.161	1	0.999671	1	localization of cell
GO:0008150	886	141	141	1	1	myeloid cell differentiation
