# Supplementary material for: Correlations between RNA and protein expression profiles in 23 human cell lines
Source: BMC Genomics. 2009 Aug 7;10:365. doi: 10.1186/1471-2164-10-365 (PMC2728742; doi:10.1186/1471-2164-10-365)
Supplement: Additional file 6 — Summary of the cellular compartment ontology results. Table showing results from the Cellular Compartment gene enrichment analysis. Each category (Gene ontology term), and the total number of members from the data set within each category are listed. The expected number within each category, the numbers of members derived from the dataset, and the associated p values (both unadjusted and adjusted using a false discovery rate multiple adjustment method) are also presented. The category name column contains keywords for the respective categories. [file 1471-2164-10-365-S6.xls]

## Sheet: GO.tabell.CC.txt
GOTerm	totNoInCat	expectedNoInDE	noDEGenesInCat	p.value	p.adj	catName
GO:0005737	489	80.435	104	1.55955e-05	0.00374291	cytoplasm
GO:0005623	867	142.611	151	7.86728e-05	0.00629383	cell
GO:0044464	867	142.611	151	7.86728e-05	0.00629383	cell part
GO:0015629	26	4.277	12	0.000306901	0.0157895	actin cytoskeleton
GO:0005912	8	1.316	6	0.000380459	0.0157895	adherens junction
GO:0016323	14	2.303	8	0.000558695	0.0157895	basolateral plasma membrane
GO:0005924	6	0.987	5	0.000592105	0.0157895	cell-substrate adherens junction
GO:0005925	6	0.987	5	0.000592105	0.0157895	focal adhesion
GO:0030055	6	0.987	5	0.000592105	0.0157895	cell-substrate junction
GO:0042175	38	6.251	14	0.00155609	0.0373462	nuclear envelope-endoplasmic reticulum network
GO:0005886	199	32.733	47	0.00194159	0.0401426	plasma membrane
GO:0044432	43	7.073	15	0.00200713	0.0401426	endoplasmic reticulum part
GO:0005856	89	14.639	25	0.00249919	0.0435417	cytoskeleton
GO:0044424	697	114.648	128	0.00280613	0.0435417	intracellular part
GO:0005789	36	5.922	13	0.00284724	0.0435417	endoplasmic reticulum membrane
GO:0030016	5	0.822	4	0.0030842	0.0435417	myofibril
GO:0030017	5	0.822	4	0.0030842	0.0435417	sarcomere
GO:0005622	715	117.609	130	0.0041085	0.05478	intracellular
GO:0016020	371	61.025	76	0.00453224	0.0572493	membrane
GO:0043292	6	0.987	4	0.00806839	0.0922102	contractile fiber
GO:0044449	6	0.987	4	0.00806839	0.0922102	contractile fiber part
GO:0043228	138	22.699	33	0.0090766	0.0947123	non-membrane-bounded organelle
GO:0043232	138	22.699	33	0.0090766	0.0947123	intracellular non-membrane-bounded organelle
GO:0005783	70	11.514	19	0.0127478	0.127478	endoplasmic reticulum
GO:0044444	280	46.057	58	0.0144439	0.138661	cytoplasmic part
GO:0030054	35	5.757	11	0.0190477	0.175825	cell junction
GO:0042995	31	5.099	10	0.020852	0.185351	cell projection
GO:0000323	15	2.467	6	0.0247435	0.204774	lytic vacuole
GO:0005764	15	2.467	6	0.0247435	0.204774	lysosome
GO:0030057	2	0.329	2	0.0269064	0.215251	desmosome
GO:0044425	300	49.346	60	0.028054	0.217193	membrane part
GO:0012505	76	12.501	19	0.0306033	0.229525	endomembrane system
GO:0005759	5	0.822	3	0.0338313	0.231986	mitochondrial matrix
GO:0005795	5	0.822	3	0.0338313	0.231986	Golgi stack
GO:0031980	5	0.822	3	0.0338313	0.231986	mitochondrial lumen
GO:0043229	576	94.745	105	0.035138	0.234253	intracellular organelle
GO:0043226	577	94.91	105	0.0375115	0.243318	organelle
GO:0044422	248	40.793	50	0.042055	0.26561	organelle part
GO:0044459	137	22.535	30	0.0439526	0.269475	plasma membrane part
GO:0005773	17	2.796	6	0.0460353	0.269475	vacuole
GO:0005911	17	2.796	6	0.0460353	0.269475	intercellular junction
GO:0044446	245	40.3	49	0.0510598	0.29177	intracellular organelle part
GO:0031090	97	15.955	22	0.0579233	0.317836	organelle membrane
GO:0005793	6	0.987	3	0.0595942	0.317836	ER-Golgi intermediate compartment
GO:0005905	6	0.987	3	0.0595942	0.317836	coated pit
GO:0016324	3	0.493	2	0.0719659	0.352486	apical plasma membrane
GO:0016459	3	0.493	2	0.0719659	0.352486	myosin complex
GO:0030018	3	0.493	2	0.0719659	0.352486	Z disc
GO:0031674	3	0.493	2	0.0719659	0.352486	I band
GO:0044431	29	4.77	8	0.0877508	0.387031	Golgi apparatus part
GO:0005794	54	8.882	13	0.0895106	0.387031	Golgi apparatus
GO:0001726	11	1.809	4	0.0906507	0.387031	ruffle
GO:0016327	11	1.809	4	0.0906507	0.387031	apicolateral plasma membrane
GO:0043296	11	1.809	4	0.0906507	0.387031	apical junction complex
GO:0031300	7	1.151	3	0.0919673	0.387031	intrinsic to organelle membrane
GO:0031301	7	1.151	3	0.0919673	0.387031	integral to organelle membrane
GO:0031252	16	2.632	5	0.10664	0.387031	leading edge
GO:0000794	4	0.658	2	0.128549	0.387031	condensed nuclear chromosome
GO:0005942	4	0.658	2	0.128549	0.387031	phosphoinositide 3-kinase complex
GO:0014704	4	0.658	2	0.128549	0.387031	intercalated disc
GO:0030176	4	0.658	2	0.128549	0.387031	integral to endoplasmic reticulum membrane
GO:0031227	4	0.658	2	0.128549	0.387031	intrinsic to endoplasmic reticulum membrane
GO:0000793	8	1.316	3	0.129927	0.387031	condensed chromosome
GO:0016021	220	36.187	42	0.134423	0.387031	integral to membrane
GO:0031224	227	37.339	43	0.143699	0.387031	intrinsic to membrane
GO:0044430	53	8.718	12	0.144582	0.387031	cytoskeletal part
GO:0000138	1	0.164	1	0.164488	0.387031	Golgi trans cisterna
GO:0000428	1	0.164	1	0.164488	0.387031	DNA-directed RNA polymerase complex
GO:0000808	1	0.164	1	0.164488	0.387031	origin recognition complex
GO:0000939	1	0.164	1	0.164488	0.387031	inner kinetochore of condensed chromosome
GO:0001931	1	0.164	1	0.164488	0.387031	uropod
GO:0005642	1	0.164	1	0.164488	0.387031	annulate lamellae
GO:0005664	1	0.164	1	0.164488	0.387031	nuclear origin of replication recognition complex
GO:0005666	1	0.164	1	0.164488	0.387031	DNA-directed RNA polymerase III complex
GO:0005677	1	0.164	1	0.164488	0.387031	chromatin silencing complex
GO:0005753	1	0.164	1	0.164488	0.387031	mitochondrial proton-transporting ATP synthase complex
GO:0005802	1	0.164	1	0.164488	0.387031	trans-Golgi network
GO:0005826	1	0.164	1	0.164488	0.387031	contractile ring
GO:0005862	1	0.164	1	0.164488	0.387031	muscle thin filament tropomyosin
GO:0005865	1	0.164	1	0.164488	0.387031	striated muscle thin filament
GO:0005932	1	0.164	1	0.164488	0.387031	basal body
GO:0005943	1	0.164	1	0.164488	0.387031	1-phosphatidylinositol-4-phosphate 3-kinase, class IA complex
GO:0009331	1	0.164	1	0.164488	0.387031	glycerol-3-phosphate dehydrogenase complex
GO:0019814	1	0.164	1	0.164488	0.387031	immunoglobulin complex
GO:0019815	1	0.164	1	0.164488	0.387031	B cell receptor complex
GO:0019861	1	0.164	1	0.164488	0.387031	flagellum
GO:0030112	1	0.164	1	0.164488	0.387031	glycocalyx
GO:0030312	1	0.164	1	0.164488	0.387031	external encapsulating structure
GO:0030895	1	0.164	1	0.164488	0.387031	apolipoprotein B mRNA editing enzyme complex
GO:0031143	1	0.164	1	0.164488	0.387031	pseudopodium
GO:0031254	1	0.164	1	0.164488	0.387031	trailing edge
GO:0031526	1	0.164	1	0.164488	0.387031	brush border membrane
GO:0031984	1	0.164	1	0.164488	0.387031	organelle subcompartment
GO:0031985	1	0.164	1	0.164488	0.387031	Golgi cisterna
GO:0032153	1	0.164	1	0.164488	0.387031	cell division site
GO:0032154	1	0.164	1	0.164488	0.387031	cleavage furrow
GO:0032155	1	0.164	1	0.164488	0.387031	cell division site part
GO:0033116	1	0.164	1	0.164488	0.387031	ER-Golgi intermediate compartment membrane
GO:0042629	1	0.164	1	0.164488	0.387031	mast cell granule
GO:0045095	1	0.164	1	0.164488	0.387031	keratin filament
GO:0045259	1	0.164	1	0.164488	0.387031	proton-transporting ATP synthase complex
GO:0055029	1	0.164	1	0.164488	0.387031	nuclear DNA-directed RNA polymerase complex
GO:0001772	5	0.822	2	0.191694	0.425986	immunological synapse
GO:0005657	5	0.822	2	0.191694	0.425986	replication fork
GO:0030119	5	0.822	2	0.191694	0.425986	AP-type membrane coat adaptor complex
GO:0030131	5	0.822	2	0.191694	0.425986	clathrin adaptor complex
GO:0030133	5	0.822	2	0.191694	0.425986	transport vesicle
GO:0044463	5	0.822	2	0.191694	0.425986	cell projection part
GO:0000228	10	1.645	3	0.217926	0.47119	nuclear chromosome
GO:0005882	10	1.645	3	0.217926	0.47119	intermediate filament
GO:0045111	10	1.645	3	0.217926	0.47119	intermediate filament cytoskeleton
GO:0005624	52	8.553	11	0.221623	0.474906	membrane fraction
GO:0030118	6	0.987	2	0.257744	0.514161	clathrin coat
GO:0044454	6	0.987	2	0.257744	0.514161	nuclear chromosome part
GO:0045121	11	1.809	3	0.265654	0.514161	membrane raft
GO:0031982	44	7.237	9	0.289009	0.514161	vesicle
GO:0000307	2	0.329	1	0.30207	0.514161	cyclin-dependent protein kinase holoenzyme complex
GO:0000777	2	0.329	1	0.30207	0.514161	condensed chromosome kinetochore
GO:0001725	2	0.329	1	0.30207	0.514161	stress fiber
GO:0005765	2	0.329	1	0.30207	0.514161	lysosomal membrane
GO:0005770	2	0.329	1	0.30207	0.514161	late endosome
GO:0005884	2	0.329	1	0.30207	0.514161	actin filament
GO:0005903	2	0.329	1	0.30207	0.514161	brush border
GO:0005913	2	0.329	1	0.30207	0.514161	cell-cell adherens junction
GO:0005916	2	0.329	1	0.30207	0.514161	fascia adherens
GO:0005929	2	0.329	1	0.30207	0.514161	cilium
GO:0008091	2	0.329	1	0.30207	0.514161	spectrin
GO:0009898	2	0.329	1	0.30207	0.514161	internal side of plasma membrane
GO:0009925	2	0.329	1	0.30207	0.514161	basal plasma membrane
GO:0030122	2	0.329	1	0.30207	0.514161	AP-2 adaptor complex
GO:0030128	2	0.329	1	0.30207	0.514161	clathrin coat of endocytic vesicle
GO:0030173	2	0.329	1	0.30207	0.514161	integral to Golgi membrane
GO:0030666	2	0.329	1	0.30207	0.514161	endocytic vesicle membrane
GO:0030669	2	0.329	1	0.30207	0.514161	clathrin-coated endocytic vesicle membrane
GO:0030864	2	0.329	1	0.30207	0.514161	cortical actin cytoskeleton
GO:0030880	2	0.329	1	0.30207	0.514161	RNA polymerase complex
GO:0031228	2	0.329	1	0.30207	0.514161	intrinsic to Golgi membrane
GO:0031253	2	0.329	1	0.30207	0.514161	cell projection membrane
GO:0032432	2	0.329	1	0.30207	0.514161	actin filament bundle
GO:0045178	2	0.329	1	0.30207	0.514161	basal part of cell
GO:0045334	2	0.329	1	0.30207	0.514161	clathrin-coated endocytic vesicle
GO:0048471	12	1.974	3	0.314469	0.531497	perinuclear region of cytoplasm
GO:0005788	7	1.151	2	0.324054	0.54009	endoplasmic reticulum lumen
GO:0045177	7	1.151	2	0.324054	0.54009	apical part of cell
GO:0012506	13	2.138	3	0.363479	0.60162	vesicle membrane
GO:0031988	36	5.922	7	0.378603	0.605865	membrane-bounded vesicle
GO:0005768	19	3.125	4	0.382758	0.605865	endosome
GO:0031410	42	6.908	8	0.384961	0.605865	cytoplasmic vesicle
GO:0005887	83	13.653	15	0.386132	0.605865	integral to plasma membrane
GO:0031226	83	13.653	15	0.386132	0.605865	intrinsic to plasma membrane
GO:0005840	8	1.316	2	0.388763	0.605865	ribosome
GO:0005923	8	1.316	2	0.388763	0.605865	tight junction
GO:0030117	8	1.316	2	0.388763	0.605865	membrane coat
GO:0048475	8	1.316	2	0.388763	0.605865	coated membrane
GO:0005829	54	8.882	10	0.394001	0.606853	cytosol
GO:0000139	25	4.112	5	0.394455	0.606853	Golgi membrane
GO:0000779	3	0.493	1	0.417121	0.617958	condensed chromosome, centromeric region
GO:0005774	3	0.493	1	0.417121	0.617958	vacuolar membrane
GO:0030125	3	0.493	1	0.417121	0.617958	clathrin vesicle coat
GO:0030132	3	0.493	1	0.417121	0.617958	clathrin coat of coated pit
GO:0030665	3	0.493	1	0.417121	0.617958	clathrin coated vesicle membrane
GO:0044437	3	0.493	1	0.417121	0.617958	vacuolar part
GO:0009897	9	1.48	2	0.450608	0.65543	external side of plasma membrane
GO:0030659	9	1.48	2	0.450608	0.65543	cytoplasmic vesicle membrane
GO:0044448	9	1.48	2	0.450608	0.65543	cell cortex part
GO:0000785	15	2.467	3	0.459196	0.659923	chromatin
GO:0005819	15	2.467	3	0.459196	0.659923	spindle
GO:0016023	34	5.593	6	0.497402	0.688124	cytoplasmic membrane-bounded vesicle
GO:0000776	10	1.645	2	0.508778	0.688124	kinetochore
GO:0005938	10	1.645	2	0.508778	0.688124	cell cortex
GO:0043235	10	1.645	2	0.508778	0.688124	receptor complex
GO:0000790	4	0.658	1	0.513312	0.688124	nuclear chromatin
GO:0005643	4	0.658	1	0.513312	0.688124	nuclear pore
GO:0008305	4	0.658	1	0.513312	0.688124	integrin complex
GO:0016281	4	0.658	1	0.513312	0.688124	eukaryotic translation initiation factor 4F complex
GO:0016469	4	0.658	1	0.513312	0.688124	proton-transporting two-sector ATPase complex
GO:0016585	4	0.658	1	0.513312	0.688124	chromatin remodeling complex
GO:0042101	4	0.658	1	0.513312	0.688124	T cell receptor complex
GO:0043227	515	84.711	85	0.516093	0.688124	membrane-bounded organelle
GO:0043231	515	84.711	85	0.516093	0.688124	intracellular membrane-bounded organelle
GO:0015630	35	5.757	6	0.528057	0.700186	microtubule cytoskeleton
GO:0044433	11	1.809	2	0.562806	0.741665	cytoplasmic vesicle part
GO:0044427	30	4.935	5	0.56552	0.741665	chromosomal part
GO:0000267	68	11.185	11	0.579777	0.742146	cell fraction
GO:0000922	5	0.822	1	0.593717	0.742146	spindle pole
GO:0005876	5	0.822	1	0.593717	0.742146	spindle microtubule
GO:0005901	5	0.822	1	0.593717	0.742146	caveola
GO:0030120	5	0.822	1	0.593717	0.742146	vesicle coat
GO:0030139	5	0.822	1	0.593717	0.742146	endocytic vesicle
GO:0030662	5	0.822	1	0.593717	0.742146	coated vesicle membrane
GO:0030863	5	0.822	1	0.593717	0.742146	cortical cytoskeleton
GO:0046930	5	0.822	1	0.593717	0.742146	pore complex
GO:0044429	25	4.112	4	0.609965	0.757699	mitochondrial part
GO:0005743	12	1.974	2	0.612474	0.757699	mitochondrial inner membrane
GO:0031965	13	2.138	2	0.657745	0.801105	nuclear membrane
GO:0005798	6	0.987	1	0.660912	0.801105	Golgi-associated vesicle
GO:0044455	6	0.987	1	0.660912	0.801105	mitochondrial membrane part
GO:0045211	6	0.987	1	0.660912	0.801105	postsynaptic membrane
GO:0009986	20	3.29	3	0.664631	0.801565	cell surface
GO:0005694	34	5.593	5	0.683009	0.819611	chromosome
GO:0000775	14	2.303	2	0.698715	0.830156	chromosome, centromeric region
GO:0005815	14	2.303	2	0.698715	0.830156	microtubule organizing center
GO:0030027	7	1.151	1	0.717055	0.843594	lamellipodium
GO:0044456	7	1.151	1	0.717055	0.843594	synapse part
GO:0005625	15	2.467	2	0.735564	0.861148	soluble fraction
GO:0005615	37	6.086	5	0.756018	0.878142	extracellular space
GO:0005576	97	15.955	14	0.757398	0.878142	extracellular region
GO:0031225	8	1.316	1	0.763953	0.878321	anchored to membrane
GO:0005874	16	2.632	2	0.768531	0.878321	microtubule
GO:0019866	16	2.632	2	0.768531	0.878321	organelle inner membrane
GO:0042470	17	2.796	2	0.797886	0.896508	melanosome
GO:0044445	17	2.796	2	0.797886	0.896508	cytosolic part
GO:0048770	17	2.796	2	0.797886	0.896508	pigment granule
GO:0019898	9	1.48	1	0.803121	0.896508	extrinsic to membrane
GO:0030136	9	1.48	1	0.803121	0.896508	clathrin-coated vesicle
GO:0005739	54	8.882	7	0.814567	0.905074	mitochondrion
GO:0031974	69	11.35	9	0.831672	0.915602	membrane-enclosed lumen
GO:0043233	69	11.35	9	0.831672	0.915602	organelle lumen
GO:0044453	10	1.645	1	0.835826	0.915974	nuclear membrane part
GO:0030135	11	1.809	1	0.863128	0.93328	coated vesicle
GO:0005578	20	3.29	2	0.867173	0.93328	proteinaceous extracellular matrix
GO:0005635	20	3.29	2	0.867173	0.93328	nuclear envelope
GO:0031012	20	3.29	2	0.867173	0.93328	extracellular matrix
GO:0044421	52	8.553	6	0.884152	0.947306	extracellular region part
GO:0005740	22	3.619	2	0.900526	0.952557	mitochondrial envelope
GO:0031966	22	3.619	2	0.900526	0.952557	mitochondrial membrane
GO:0005813	13	2.138	1	0.904929	0.952557	centrosome
GO:0045202	13	2.138	1	0.904929	0.952557	synapse
GO:0030529	32	5.264	3	0.919366	0.963528	ribonucleoprotein complex
GO:0005634	343	56.419	49	0.928425	0.963858	nucleus
GO:0005730	15	2.467	1	0.934022	0.963858	nucleolus
GO:0031967	42	6.908	4	0.935746	0.963858	organelle envelope
GO:0031975	42	6.908	4	0.935746	0.963858	envelope
GO:0005654	44	7.237	4	0.949803	0.974157	nucleoplasm
GO:0044428	94	15.462	10	0.965575	0.98385	nuclear part
GO:0043234	145	23.851	17	0.967452	0.98385	protein complex
GO:0032991	174	28.621	20	0.983618	0.992586	macromolecular complex
GO:0044451	34	5.593	2	0.984315	0.992586	nucleoplasm part
GO:0031981	56	9.211	4	0.98976	0.993901	nuclear lumen
GO:0005575	918	151	151	1	1	cellular_component
