# Supplementary material for: Correlations between RNA and protein expression profiles in 23 human cell lines
Source: BMC Genomics. 2009 Aug 7;10:365. doi: 10.1186/1471-2164-10-365 (PMC2728742; doi:10.1186/1471-2164-10-365)
Supplement: Additional file 8 — Summary of the array versus RT-PCR results. (A) Correlations between Oligo array and RT-PCR data (middle column) and the array and protein data (right column). (B) Correlations between cDNA array and RT-PCR data (middle column) and the array and protein data (right column. (C) Correlation between RT-PCR data and the immunoassay data. A "-" sign correspond to a missing value. [file 1471-2164-10-365-S8.xls]

## Sheet: RT.tabell.txt
(A)
Oligo	Correlation to RT-PCR	Correlation to Protein data
ENSG00000100600	1	-
ENSG00000100714	0.452381	0.173913
ENSG00000165819	0.714286	-
ENSG00000099995	0.8	-
ENSG00000147383	0.904762	-
ENSG00000147383	0.785714	-
ENSG00000068400	0.8	-
ENSG00000072315	-0.0714286	-
ENSG00000050030	0.452381	-
ENSG00000169306	0.357143	-
ENSG00000130985	0.857143	0.661067
ENSG00000150938	0.970077	0.784997
ENSG00000092531	-0.214286	0.0889328
ENSG00000023318	-0.261905	-
ENSG00000149397	0.928571	-
(B)
cDNA	Correlation to RT-PCR	Correlation to Protein data
ENSG00000100600	0.857143	-
ENSG00000100714	0.571429	0.287549
ENSG00000147383	0.690476	-
ENSG00000147383	0.380952	-
ENSG00000068400	0.678571	-
ENSG00000050030	-0.6	-
ENSG00000130985	0.857143	0.436759
ENSG00000150938	0.970077	0.69289
ENSG00000092531	0.595238	0.175889
ENSG00000023318	0.166667	-
ENSG00000149397	0.785714	-
(C)
RT-PCR	Correlation to Protein data
ENSG00000100714	0.738095
ENSG00000147383	0.904762
ENSG00000147383	0.714286
ENSG00000072315	0.190476
ENSG00000050030	0.571429
ENSG00000130985	0.642857
ENSG00000150938	0.905948
ENSG00000092531	0.357143
